# Supplementary material for: Single-cell RNA sequencing profiling of mouse endothelial cells in response to pulmonary arterial hypertension
Source: Cardiovasc Res. 2021 Nov 15;118(11):2519–34. doi: 10.1093/cvr/cvab296 (PMC9400412; doi:10.1093/cvr/cvab296)
Supplement: cvab296_Supplementary_Data [file cvab296_supplementary_data.zip]

Archive with 7 entries (7 files):
- Supplementary.Methods_Rodor_cvr_submission.2.docx
- Supplementary_Table_S1_cvr_submission.2.xlsx
- Supplementary_Table_S2_cvr_submission.2.xlsx
- Supplementary_Table_S3_cvr_submission.2.xlsx
- Supplementary_Table_S4_cvr_submission.2.xlsx
- Supplementary_Table_S5_cvr_submission.2.xlsx
- Supplementary.Figures_Rodor_cvr_submission.2.pdf
