# Supplementary material for: Single-cell RNA sequencing profiling of mouse endothelial cells in response to pulmonary arterial hypertension
Source: Cardiovasc Res. 2021 Nov 15;118(11):2519–34. doi: 10.1093/cvr/cvab296 (PMC9400412; doi:10.1093/cvr/cvab296)
Supplement: cvab296_Supplementary_Data [file cvab296_supplementary_data.zip › Supplementary_Table_S1_cvr_submission.2.xlsx]

## Sheet: Cluster_markers_Cont_Integrated
p_val	avg_logFC	pct.1	pct.2	p_val_adj	cluster	gene
5.27677e-198	1.24177	0.448	0.04	1.63865e-193	Artery	Mgp
4.59816e-80	1.17113	0.804	0.386	1.42791e-75	Artery	Tsc22d1
1.22234e-251	1.05436	0.836	0.127	3.79585e-247	Artery	Plac8
3.43443e-101	0.958373	0.988	0.771	1.06653e-96	Artery	Tm4sf1
8.63249e-125	0.935277	0.788	0.209	2.68073e-120	Artery	Vwf
4.51643e-16	0.930423	0.464	0.276	1.40253e-11	Artery	Fos
1.81979e-65	0.876455	0.832	0.43	5.65116e-61	Artery	Cxcl12
1.64934e-63	0.867228	0.836	0.43	5.12186e-59	Artery	Lyve1
2.98678e-211	0.792549	0.444	0.036	9.27515e-207	Artery	Vcam1
7.5608e-141	0.750158	0.468	0.062	2.34793e-136	Artery	Apoe
1.57787e-83	0.711906	0.324	0.048	4.89992e-79	Artery	Cytl1
3.75141e-169	0.665146	0.652	0.103	1.16496e-164	Artery	Ltbp4
1.6403e-31	0.633822	0.428	0.166	5.09379e-27	Artery	Cyr61
9.31303e-23	0.616661	0.952	0.871	2.89207e-18	Artery	Actg1
0	0.581994	0.52	0.032	0	Artery	AU021092
1.63625e-37	0.574225	0.928	0.783	5.08121e-33	Artery	Cst3
2.56445e-74	0.548136	0.708	0.226	7.96365e-70	Artery	Cd81
7.13348e-113	0.540565	0.52	0.093	2.21523e-108	Artery	Plat
0	0.528128	0.436	0.003	0	Artery	Olfm2
1.9545e-44	0.526362	0.752	0.387	6.06951e-40	Artery	Tinagl1
1.44625e-34	0.522262	0.756	0.436	4.49118e-30	Artery	Sat1
8.70435e-39	0.514405	0.816	0.524	2.70305e-34	Artery	Bsg
6.92479e-13	0.476729	0.708	0.525	2.15042e-08	Artery	Junb
5.6991e-116	0.476628	0.472	0.073	1.7698e-111	Artery	Bgn
1.19499e-34	0.473594	0.668	0.336	3.71092e-30	Artery	Gja4
3.70514e-297	0.470335	0.496	0.03	1.15059e-292	Artery	Mgst1
2.3603e-37	0.4473	0.636	0.323	7.32968e-33	Artery	Ctsb
1.99183e-169	0.444102	0.168	0.005	6.18544e-165	Artery	Acta2
1.15747e-28	0.419758	0.456	0.193	3.5944e-24	Artery	Nr4a1
6.323e-248	0.416351	0.448	0.03	1.96355e-243	Artery	Mecom
2.90727e-119	0.411197	0.352	0.04	9.02825e-115	Artery	Fbln5
1.49244e-49	0.402804	0.468	0.144	4.63461e-45	Artery	Utrn
1.28903e-27	0.396841	0.668	0.376	4.00297e-23	Artery	Igfbp4
1.04788e-43	0.395228	0.656	0.288	3.25408e-39	Artery	Fxyd5
8.05997e-42	0.392653	0.608	0.254	2.50294e-37	Artery	Abi3bp
4.19716e-11	0.390548	0.824	0.723	1.30339e-06	Artery	Nfkbia
4.46034e-96	0.372348	0.46	0.084	1.38511e-91	Artery	Trim47
7.08668e-63	0.360252	0.52	0.144	2.2007e-58	Artery	Fmo2
2.50839e-18	0.356388	0.616	0.385	7.78954e-14	Artery	Rhob
2.81407e-18	0.355952	0.9	0.772	8.73882e-14	Artery	Rps28
1.43639e-27	0.354688	0.68	0.386	4.46058e-23	Artery	S100a11
4.91882e-224	0.35456	0.344	0.019	1.52749e-219	Artery	Adgrg6
2.17669e-152	0.348903	0.388	0.038	6.75948e-148	Artery	Psen2
9.2409e-43	0.347121	0.516	0.188	2.86967e-38	Artery	Avpi1
3.03781e-26	0.344105	0.62	0.341	9.43363e-22	Artery	Smpdl3a
1.73576e-06	0.338148	0.456	0.334	0.0539021	Artery	Icam1
3.00812e-18	0.331554	0.664	0.437	9.34142e-14	Artery	Csrp1
2.72834e-103	0.331028	0.36	0.048	8.47259e-99	Artery	Azin1
1.0927e-57	0.323499	0.456	0.119	3.39328e-53	Artery	Emp3
2.70095e-10	0.320912	0.496	0.317	8.38754e-06	Artery	Edn1
1.7989e-17	0.31555	0.364	0.17	5.58631e-13	Artery	Egr1
1.37062e-08	0.314332	0.84	0.725	0.000425631	Artery	Ubc
2.44466e-24	0.314134	0.668	0.394	7.59165e-20	Artery	Rrbp1
6.09982e-177	0.311939	0.328	0.022	1.89424e-172	Artery	Bmx
1.19507e-28	0.30726	0.424	0.17	3.71117e-24	Artery	Dst
2.74737e-17	0.304819	0.48	0.263	8.53168e-13	Artery	Efna1
3.38419e-233	0.291921	0.312	0.014	1.05093e-228	Artery	Atp13a3
1.58864e-14	0.29115	0.976	0.941	4.93336e-10	Artery	Rps27
4.31513e-15	0.290652	0.868	0.739	1.34002e-10	Artery	Aldh2
9.18599e-20	0.289252	0.624	0.357	2.85262e-15	Artery	Timp3
1.06466e-27	0.288974	0.48	0.201	3.30619e-23	Artery	Mgll
7.17516e-26	0.277664	0.496	0.234	2.22817e-21	Artery	Gstp1
2.89854e-59	0.275749	0.224	0.032	9.00111e-55	Artery	Ctsh
1.58475e-12	0.275209	0.808	0.693	4.92128e-08	Artery	Ace
1.58131e-84	0.275184	0.292	0.038	4.9106e-80	Artery	Gata6
6.33425e-21	0.270115	0.556	0.298	1.96704e-16	Artery	Atp1b3
4.61122e-16	0.261719	0.752	0.538	1.43197e-11	Artery	Aldoa
0	0.260032	0.276	0.002	0	Artery	Htra1
6.67027e-40	0.259809	0.416	0.132	2.07139e-35	Artery	Zyx
1.48861e-16	0.259679	0.772	0.565	4.62273e-12	Artery	Tspo
2.05919e-14	0.255817	0.388	0.203	6.39459e-10	Artery	Gpx1
1.81899e-35	0.25416	0.408	0.137	5.64869e-31	Artery	Jam2
3.00269e-14	0.251509	0.18	0.063	9.32456e-10	Artery	S100a6
4.03875e-41	0.250423	0.288	0.068	1.25419e-36	Artery	Lmcd1
4.11123e-11	0.250371	0.48	0.299	1.2767e-06	Artery	Mast4
7.68081e-287	0.886549	0.734	0.427	2.3852e-282	CapillaryA	Cd74
0	0.837271	0.886	0.467	0	CapillaryA	Gpihbp1
0	0.746317	0.736	0.359	0	CapillaryA	Sema3c
0	0.694791	0.921	0.7	0	CapillaryA	Pltp
0	0.690071	0.854	0.509	0	CapillaryA	Plvap
1.88789e-258	0.648348	0.632	0.304	5.86265e-254	CapillaryA	H2-Ab1
0	0.544634	0.893	0.71	0	CapillaryA	BC028528
1.1136e-305	0.520503	0.759	0.377	3.45817e-301	CapillaryA	Cd93
1.04864e-208	0.507003	0.569	0.262	3.25644e-204	CapillaryA	H2-Aa
2.75946e-299	0.499257	0.935	0.813	8.56923e-295	CapillaryA	Tspan7
2.11786e-199	0.491076	0.859	0.683	6.57679e-195	CapillaryA	Hpgd
2.6802e-170	0.477073	0.694	0.455	8.3231e-166	CapillaryA	Hilpda
3.9202e-223	0.450009	0.943	0.801	1.21738e-218	CapillaryA	Tmem100
1.88998e-202	0.436093	0.735	0.406	5.86913e-198	CapillaryA	Ptprb
4.5452e-195	0.424906	0.483	0.174	1.41147e-190	CapillaryA	Sox17
1.0261e-184	0.420171	0.654	0.405	3.18646e-180	CapillaryA	Itga1
6.53326e-153	0.396642	0.462	0.204	2.02884e-148	CapillaryA	H2-Eb1
1.05845e-152	0.391373	0.512	0.216	3.28692e-148	CapillaryA	Cxcl12
2.71824e-206	0.390183	0.974	0.84	8.44123e-202	CapillaryA	Ifitm3
6.05474e-141	0.366579	0.765	0.618	1.88024e-136	CapillaryA	Clec14a
3.9401e-108	0.360149	0.376	0.153	1.22356e-103	CapillaryA	Edn1
1.01576e-186	0.352196	0.834	0.599	3.15436e-182	CapillaryA	Tm4sf1
4.96449e-136	0.344885	0.452	0.197	1.54167e-131	CapillaryA	Hmcn1
1.32459e-186	0.332726	0.991	0.986	4.11339e-182	CapillaryA	Itm2b
5.54002e-148	0.332146	0.353	0.102	1.7204e-143	CapillaryA	Wfdc1
1.58631e-139	0.325952	0.353	0.103	4.92611e-135	CapillaryA	Lpl
1.13019e-109	0.318111	0.716	0.593	3.50968e-105	CapillaryA	H2-Q7
7.55709e-85	0.315646	0.841	0.775	2.34678e-80	CapillaryA	Epas1
1.59942e-99	0.298448	0.442	0.238	4.96685e-95	CapillaryA	Tek
1.35463e-125	0.296299	0.309	0.082	4.20665e-121	CapillaryA	Sema3g
1.37165e-81	0.288256	0.56	0.412	4.25952e-77	CapillaryA	Cyyr1
3.39364e-109	0.288207	0.447	0.228	1.05386e-104	CapillaryA	Acer2
5.71722e-69	0.287702	0.676	0.581	1.77542e-64	CapillaryA	Slc3a2
3.30025e-110	0.281698	0.335	0.118	1.02486e-105	CapillaryA	Hey1
4.35893e-86	0.279092	0.625	0.466	1.35362e-81	CapillaryA	Foxp1
5.37992e-89	0.278668	0.393	0.191	1.67068e-84	CapillaryA	Gja4
8.80755e-127	0.273811	0.269	0.051	2.7351e-122	CapillaryA	Kit
2.69547e-91	0.26709	0.37	0.184	8.37051e-87	CapillaryA	Pxdc1
6.74449e-96	0.266249	0.359	0.161	2.09443e-91	CapillaryA	Rnf144a
1.47764e-102	0.260756	0.372	0.161	4.58866e-98	CapillaryA	Cadm1
3.92005e-95	0.256414	0.463	0.275	1.21733e-90	CapillaryA	Ehd1
4.32097e-66	0.255702	0.811	0.763	1.34183e-61	CapillaryA	Eng
2.0049e-75	0.25245	0.631	0.523	6.22601e-71	CapillaryA	H2-Q4
6.97485e-118	0.250794	0.557	0.354	2.16597e-113	CapillaryA	Stmn1
0	2.21945	0.995	0.406	0	CapillaryB	Igfbp7
0	1.76152	0.983	0.312	0	CapillaryB	Car4
0	1.69877	0.982	0.156	0	CapillaryB	Emp2
0	1.33059	0.898	0.126	0	CapillaryB	AW112010
0	1.19362	0.82	0.342	0	CapillaryB	Hspb1
0	1.09693	0.929	0.286	0	CapillaryB	Kdr
0	1.01912	0.98	0.724	0	CapillaryB	Cyp4b1
0	0.968493	0.742	0.024	0	CapillaryB	Fibin
0	0.91349	0.799	0.025	0	CapillaryB	Ednrb
0	0.893794	0.845	0.277	0	CapillaryB	Clu
0	0.885966	0.884	0.372	0	CapillaryB	Pmp22
0	0.798664	0.833	0.284	0	CapillaryB	2004-09-01
0	0.794345	0.795	0.138	0	CapillaryB	Ptp4a3
0	0.725096	0.803	0.172	0	CapillaryB	Kitl
0	0.702061	0.973	0.824	0	CapillaryB	Ly6c1
5.13791e-308	0.695472	0.941	0.736	1.59553e-303	CapillaryB	Selenop
0	0.662607	0.966	0.843	0	CapillaryB	Icam2
1.26161e-302	0.614247	0.79	0.324	3.91779e-298	CapillaryB	Nrp1
8.72081e-254	0.613603	0.806	0.398	2.70816e-249	CapillaryB	App
0	0.606396	0.719	0.188	0	CapillaryB	Cd34
0	0.605606	0.475	0.044	0	CapillaryB	Serpine1
0	0.604152	0.416	0.055	0	CapillaryB	Phlda1
8.25156e-305	0.587242	0.802	0.359	2.56244e-300	CapillaryB	Bcam
1.45807e-279	0.575352	0.951	0.816	4.5279e-275	CapillaryB	Tspan13
7.78108e-239	0.562542	0.959	0.845	2.41634e-234	CapillaryB	Ybx1
1.48792e-168	0.547724	0.308	0.07	4.62057e-164	CapillaryB	Hspa1a
0	0.524568	0.592	0.02	0	CapillaryB	Tbx2
0	0.506977	0.674	0.153	0	CapillaryB	Prx
4.04673e-243	0.49728	0.991	0.946	1.25667e-238	CapillaryB	Ly6a
2.5365e-183	0.495712	0.886	0.647	7.87684e-179	CapillaryB	Tuba1a
6.70456e-54	0.477613	0.14	0.041	2.08203e-49	CapillaryB	Gdf15
0	0.476261	0.618	0.141	0	CapillaryB	Tppp3
1.01091e-295	0.45928	0.691	0.217	3.13929e-291	CapillaryB	Tbx3
2.20293e-245	0.454281	0.629	0.221	6.84096e-241	CapillaryB	Phlda3
1.12349e-274	0.446589	0.625	0.186	3.48888e-270	CapillaryB	Pcdh1
1.37156e-187	0.446424	0.906	0.712	4.25923e-183	CapillaryB	Ecscr
1.26599e-225	0.438948	0.757	0.348	3.93139e-221	CapillaryB	Timp2
4.06e-249	0.429647	0.618	0.204	1.26079e-244	CapillaryB	Cd24a
1.22162e-155	0.426844	0.791	0.496	3.79362e-151	CapillaryB	Tmem176a
1.34235e-83	0.40981	0.578	0.331	4.16853e-79	CapillaryB	Timp3
0	0.407183	0.518	0.04	0	CapillaryB	Enho
0	0.404901	0.579	0.116	0	CapillaryB	Nhlrc2
0	0.40243	0.413	0.015	0	CapillaryB	Ccdc184
0	0.401026	0.49	0.007	0	CapillaryB	Chst1
4.53298e-158	0.398488	0.834	0.556	1.40767e-153	CapillaryB	Anxa3
5.17838e-183	0.397499	0.727	0.362	1.60809e-178	CapillaryB	Map1lc3a
2.832e-144	0.394217	0.829	0.558	8.7945e-140	CapillaryB	Cd47
6.21291e-98	0.388278	0.909	0.808	1.92936e-93	CapillaryB	Hspa8
6.12327e-141	0.384924	0.827	0.496	1.90152e-136	CapillaryB	Stmn2
0	0.378438	0.552	0.106	0	CapillaryB	Rasgrp2
2.09296e-293	0.373458	0.59	0.152	6.49948e-289	CapillaryB	Mgll
5.87478e-130	0.356543	0.95	0.876	1.82435e-125	CapillaryB	Fkbp1a
1.39697e-137	0.354046	0.677	0.312	4.33816e-133	CapillaryB	Scn7a
0	0.353096	0.327	0.009	0	CapillaryB	Pcolce2
2.15662e-161	0.335792	0.674	0.308	6.69716e-157	CapillaryB	Tmem204
1.05728e-94	0.33245	0.791	0.55	3.28329e-90	CapillaryB	Tmem176b
4.47831e-109	0.330394	0.96	0.895	1.39069e-104	CapillaryB	Ftl1
1.5873e-123	0.329246	0.718	0.423	4.9292e-119	CapillaryB	Nkd1
0	0.327534	0.429	0.009	0	CapillaryB	Rprml
0	0.322681	0.466	0.088	0	CapillaryB	Lmo7
1.97026e-96	0.320022	0.726	0.425	6.11845e-92	CapillaryB	Serinc3
0	0.317866	0.386	0.009	0	CapillaryB	Apln
1.35527e-237	0.315754	0.559	0.161	4.20867e-233	CapillaryB	Rgs12
0	0.31394	0.41	0.012	0	CapillaryB	Tmeff2
2.01936e-212	0.311708	0.55	0.174	6.27091e-208	CapillaryB	Aard
0	0.310624	0.443	0.032	0	CapillaryB	Ccdc68
2.26161e-113	0.309687	0.751	0.44	7.02322e-109	CapillaryB	Gngt2
3.29136e-220	0.309498	0.585	0.189	1.0221e-215	CapillaryB	Bin1
1.50362e-111	0.308786	0.73	0.429	4.66934e-107	CapillaryB	Ctsl
2.74586e-58	0.304375	0.948	0.819	8.52698e-54	CapillaryB	Cdh5
7.35771e-115	0.303811	0.948	0.878	2.28486e-110	CapillaryB	Crip2
6.69786e-100	0.302536	0.778	0.543	2.07995e-95	CapillaryB	Fmo1
2.22438e-39	0.299415	0.801	0.664	6.90759e-35	CapillaryB	Crip1
4.07792e-301	0.296807	0.399	0.063	1.26636e-296	CapillaryB	Itga3
3.56754e-281	0.29614	0.399	0.068	1.10786e-276	CapillaryB	Atp8a1
2.75095e-110	0.29213	0.685	0.388	8.5428e-106	CapillaryB	Smagp
2.87272e-178	0.29026	0.583	0.213	8.92095e-174	CapillaryB	Eva1b
2.62424e-236	0.283663	0.484	0.123	8.14932e-232	CapillaryB	Krt80
3.00826e-55	0.28176	0.777	0.608	9.34184e-51	CapillaryB	Klf4
0	0.280813	0.349	0.033	0	CapillaryB	Tns3
7.52744e-27	0.280742	0.839	0.783	2.33757e-22	CapillaryB	Jun
0	0.279232	0.415	0.024	0	CapillaryB	C1qtnf2
6.36951e-142	0.277876	0.531	0.202	1.97799e-137	CapillaryB	Adgrl2
4.74939e-111	0.275544	0.507	0.218	1.47488e-106	CapillaryB	Tmcc2
0	0.274232	0.404	0.031	0	CapillaryB	Meox1
9.12457e-267	0.273308	0.462	0.099	2.83354e-262	CapillaryB	Slc48a1
5.624e-84	0.271407	0.919	0.759	1.74648e-79	CapillaryB	Fth1
1.08561e-69	0.269571	0.749	0.519	3.37126e-65	CapillaryB	Klf7
1.60527e-208	0.265459	0.485	0.137	4.98501e-204	CapillaryB	Mgst3
5.00905e-19	0.265451	0.764	0.723	1.55551e-14	CapillaryB	Ubc
0	0.263948	0.385	0.046	0	CapillaryB	Nectin3
3.18628e-170	0.263515	0.513	0.174	9.89467e-166	CapillaryB	Prr13
2.70901e-254	0.262705	0.462	0.103	8.41255e-250	CapillaryB	Grina
1.005e-95	0.261129	0.654	0.351	3.12094e-91	CapillaryB	Cyth3
8.02647e-126	0.256764	0.455	0.168	2.49254e-121	CapillaryB	Ccnd1
1.90787e-66	0.255764	0.654	0.427	5.9247e-62	CapillaryB	Gimap6
0	0.254571	0.36	0.012	0	CapillaryB	Cdkn2b
9.66042e-79	0.253509	0.947	0.837	2.99995e-74	CapillaryB	Acvrl1
2.10629e-123	0.250727	0.402	0.137	6.54088e-119	CapillaryB	Sema3f
2.04704e-167	3.91579	0.572	0.097	6.35688e-163	Lymphatic	Ccl21a
7.97702e-200	2.4176	0.37	0.028	2.47718e-195	Lymphatic	Fabp4
1.38531e-104	1.10748	0.899	0.523	4.30195e-100	Lymphatic	Gng11
1.11194e-74	1.10084	0.964	0.775	3.45303e-70	Lymphatic	Fth1
0	1.07233	0.522	0.005	0	Lymphatic	Mmrn1
3.57641e-113	0.87381	0.757	0.224	1.11062e-108	Lymphatic	Cd81
3.12576e-56	0.727152	0.982	0.977	9.70674e-52	Lymphatic	Tmsb4x
1.10797e-267	0.68375	0.529	0.045	3.44069e-263	Lymphatic	Cd63
0	0.683449	0.457	0.004	0	Lymphatic	Fxyd6
6.87297e-36	0.671577	0.75	0.516	2.13433e-31	Lymphatic	Sparc
6.63241e-239	0.642474	0.543	0.053	2.05963e-234	Lymphatic	S100a6
1.48861e-68	0.63075	0.351	0.072	4.62271e-64	Lymphatic	Ifi27l2a
2.37741e-55	0.614034	0.743	0.384	7.3828e-51	Lymphatic	S100a11
8.4477e-39	0.605533	0.54	0.233	2.62335e-34	Lymphatic	Prss23
2.16335e-48	0.595734	0.359	0.096	6.71808e-44	Lymphatic	Lrg1
0	0.590535	0.388	0.006	0	Lymphatic	Gm21541
1.33691e-22	0.589524	0.924	0.783	4.15164e-18	Lymphatic	Cst3
0	0.582096	0.431	0.002	0	Lymphatic	Maf
3.32057e-66	0.578803	0.308	0.059	1.03117e-61	Lymphatic	Rgcc
1.02469e-47	0.569351	0.707	0.354	3.18209e-43	Lymphatic	Timp3
2.81536e-82	0.562835	0.659	0.229	8.74283e-78	Lymphatic	Cavin3
0	0.561964	0.536	0.027	0	Lymphatic	Tshz2
2.04279e-52	0.557929	0.297	0.066	6.34368e-48	Lymphatic	Apoe
6.80437e-198	0.537362	0.312	0.019	2.11303e-193	Lymphatic	Fgl2
7.2785e-95	0.484267	0.5	0.106	2.26026e-90	Lymphatic	Ltbp4
0	0.470819	0.301	0.002	0	Lymphatic	Lcn2
5.16141e-06	0.467989	0.75	0.763	0.160282	Lymphatic	Selenop
0	0.467826	0.351	0.002	0	Lymphatic	Cp
0	0.455173	0.355	0.003	0	Lymphatic	Thy1
1.46692e-32	0.450957	0.877	0.717	4.55538e-28	Lymphatic	Gnas
6.15895e-99	0.450018	0.504	0.108	1.9126e-94	Lymphatic	Fcgrt
0	0.449214	0.348	0.002	0	Lymphatic	Reln
1.44156e-94	0.446216	0.167	0.012	4.47661e-90	Lymphatic	Igfbp5
1.56622e-34	0.443643	0.92	0.772	4.86375e-30	Lymphatic	Rps28
4.4841e-18	0.434403	0.866	0.76	1.39249e-13	Lymphatic	Rps3
1.80979e-21	0.426783	0.891	0.743	5.62014e-17	Lymphatic	Tmsb10
7.47907e-296	0.422958	0.188	0.002	2.32255e-291	Lymphatic	Rbp7
1.90692e-297	0.422241	0.366	0.016	5.92175e-293	Lymphatic	Nrp2
4.97921e-150	0.416018	0.413	0.048	1.54625e-145	Lymphatic	Flt4
1.00909e-26	0.410827	0.725	0.477	3.13361e-22	Lymphatic	S100a10
7.76625e-129	0.406133	0.399	0.052	2.41173e-124	Lymphatic	Ndrg1
4.16856e-31	0.405634	0.917	0.797	1.2945e-26	Lymphatic	Rps11
7.45096e-06	0.392711	0.156	0.086	0.231382	Lymphatic	Pdzd2
4.86917e-26	0.389922	0.87	0.758	1.51207e-21	Lymphatic	Rplp0
9.65789e-68	0.387882	0.141	0.012	2.99916e-63	Lymphatic	Ppp1r14a
1.89475e-42	0.381955	0.109	0.011	5.88396e-38	Lymphatic	Ifitm1
5.63452e-19	0.378593	0.293	0.125	1.74974e-14	Lymphatic	Sparcl1
4.80826e-188	0.374428	0.351	0.027	1.49316e-183	Lymphatic	Nr2f2
8.8548e-29	0.368125	0.928	0.763	2.74977e-24	Lymphatic	Rpl9
5.7266e-25	0.3649	0.833	0.681	1.77834e-20	Lymphatic	Rps2
5.11677e-25	0.359778	0.942	0.867	1.58896e-20	Lymphatic	Rps19
5.40406e-25	0.357257	0.478	0.239	1.67818e-20	Lymphatic	Arl4a
2.63205e-32	0.354167	0.511	0.23	8.17356e-28	Lymphatic	Cald1
1.83466e-38	0.348827	0.402	0.14	5.69737e-34	Lymphatic	Pard6g
4.15084e-98	0.344909	0.12	0.005	1.289e-93	Lymphatic	Gucy1a1
9.58017e-15	0.343883	0.703	0.475	2.97503e-10	Lymphatic	Igfbp7
6.93903e-44	0.337612	0.203	0.037	2.15485e-39	Lymphatic	Fabp5
1.22789e-20	0.332143	0.783	0.605	3.8131e-16	Lymphatic	Rps21
6.80281e-256	0.330392	0.152	0.001	2.11254e-251	Lymphatic	Timp4
3.59041e-27	0.328268	0.656	0.403	1.11497e-22	Lymphatic	Anxa5
8.89451e-21	0.327477	0.917	0.803	2.7621e-16	Lymphatic	Rpl32
1.50992e-34	0.324668	0.301	0.09	4.6889e-30	Lymphatic	Cebpb
5.65544e-19	0.324186	0.804	0.673	1.75624e-14	Lymphatic	Rps7
0	0.319693	0.268	0.003	0	Lymphatic	Pdpn
7.3235e-298	0.318534	0.279	0.008	2.27424e-293	Lymphatic	Prelp
2.97343e-206	0.317885	0.12	0.001	9.2337e-202	Lymphatic	Nts
1.37791e-126	0.316675	0.178	0.009	4.27896e-122	Lymphatic	Tcf15
0	0.316662	0.214	0.001	0	Lymphatic	Ptx3
3.12566e-21	0.312374	0.971	0.908	9.70642e-17	Lymphatic	Rpl37a
5.87449e-14	0.309658	0.851	0.762	1.82426e-09	Lymphatic	Rpl10
3.43048e-205	0.308308	0.286	0.015	1.0653e-200	Lymphatic	Nectin2
6.31573e-52	0.307283	0.101	0.008	1.96129e-47	Lymphatic	Ndufa4l2
5.36898e-73	0.307058	0.351	0.068	1.66728e-68	Lymphatic	Ebf1
2.89235e-20	0.304995	0.942	0.869	8.98191e-16	Lymphatic	Rps23
1.77281e-16	0.304087	0.822	0.708	5.50529e-12	Lymphatic	Rpl13a
3.73919e-17	0.303709	0.949	0.893	1.16117e-12	Lymphatic	Rps14
1.74807e-73	0.303174	0.366	0.072	5.42845e-69	Lymphatic	Ppfibp1
1.38858e-17	0.299938	0.891	0.753	4.31208e-13	Lymphatic	Rpl23
2.5341e-20	0.29868	0.971	0.948	7.86939e-16	Lymphatic	Rpl41
1.84053e-17	0.298496	0.888	0.77	5.71559e-13	Lymphatic	Rps24
2.01019e-22	0.29806	0.522	0.277	6.24245e-18	Lymphatic	Marcks
1.49632e-30	0.297801	0.565	0.271	4.64668e-26	Lymphatic	Ptms
0	0.297098	0.217	0.001	0	Lymphatic	Pgf
8.34047e-18	0.296073	0.899	0.782	2.59005e-13	Lymphatic	Rplp1
3.23903e-07	0.293735	0.355	0.234	0.0100585	Lymphatic	Mfge8
2.37999e-225	0.29353	0.308	0.016	7.39083e-221	Lymphatic	Rnase4
1.9394e-37	0.287647	0.355	0.112	6.02262e-33	Lymphatic	Stab1
9.69044e-14	0.287563	0.79	0.692	3.00927e-09	Lymphatic	Rpl3
5.50956e-53	0.285948	0.326	0.076	1.71094e-48	Lymphatic	Tgfbr2
2.1735e-15	0.283884	0.942	0.846	6.74957e-11	Lymphatic	Rps8
6.87881e-21	0.28209	0.558	0.324	2.13615e-16	Lymphatic	Ctsb
2.08835e-41	0.281387	0.236	0.05	6.48516e-37	Lymphatic	Apold1
2.80821e-88	0.281166	0.236	0.026	8.7206e-84	Lymphatic	Angpt2
1.10297e-16	0.280982	0.909	0.825	3.42515e-12	Lymphatic	Rpl35a
0	0.280973	0.25	0.001	0	Lymphatic	Prox1
5.12071e-88	0.280153	0.275	0.036	1.59018e-83	Lymphatic	Trf
0	0.279717	0.254	0.004	0	Lymphatic	Itm2a
5.80178e-18	0.277915	0.96	0.923	1.80168e-13	Lymphatic	Ppia
2.32116e-15	0.27729	0.681	0.488	7.20812e-11	Lymphatic	Atox1
8.31715e-19	0.274263	0.87	0.731	2.58281e-14	Lymphatic	Rpl24
7.22186e-166	0.272452	0.141	0.003	2.24268e-161	Lymphatic	Postn
2.69121e-15	0.268162	0.967	0.941	8.3573e-11	Lymphatic	Rps27
1.06094e-16	0.267229	0.964	0.912	3.29465e-12	Lymphatic	Rpl13
0	0.265196	0.239	0.002	0	Lymphatic	Gja1
3.27213e-16	0.26417	0.906	0.804	1.01613e-11	Lymphatic	Rps5
8.23513e-205	0.263321	0.163	0.003	2.55734e-200	Lymphatic	C1qtnf9
4.12965e-69	0.262232	0.319	0.058	1.28242e-64	Lymphatic	Sult1a1
1.63072e-12	0.261109	0.942	0.889	5.06404e-08	Lymphatic	Rpl18a
3.58766e-15	0.256764	0.877	0.774	1.11411e-10	Lymphatic	Rps4x
1.87927e-17	0.254532	0.899	0.791	5.8359e-13	Lymphatic	Rpl36
1.80735e-10	0.254468	0.649	0.51	5.61255e-06	Lymphatic	Serpinh1
9.22545e-12	0.253158	0.848	0.759	2.86487e-07	Lymphatic	Rpl17
2.67518e-209	0.252489	0.221	0.008	8.30752e-205	Lymphatic	Aebp1
9.01432e-14	0.252159	0.859	0.744	2.79931e-09	Lymphatic	Rpl34
1.79313e-11	0.251994	0.866	0.783	5.5684e-07	Lymphatic	Rplp2
4.59526e-66	1.48061	0.857	0.181	1.42701e-61	Proliferating	Hmgb2
2.80906e-36	1.36756	0.914	0.505	8.72326e-32	Proliferating	Stmn1
2.51083e-31	1.15001	0.943	0.602	7.79714e-27	Proliferating	Tuba1b
2.8351e-33	1.13303	0.886	0.43	8.80411e-29	Proliferating	H2afz
1.00241e-27	1.06119	0.771	0.319	3.11288e-23	Proliferating	Ube2s
1.1939e-25	1.04635	0.9	0.591	3.70753e-21	Proliferating	Tubb5
0	0.933178	0.571	0.002	0	Proliferating	Top2a
0	0.85479	0.486	0.003	0	Proliferating	Hist1h2ap
1.19465e-34	0.812714	0.743	0.214	3.70987e-30	Proliferating	Hmgn2
1.31823e-16	0.762229	0.957	0.746	4.09362e-12	Proliferating	Tmsb10
1.25093e-11	0.753717	0.657	0.374	3.88465e-07	Proliferating	Arl6ip1
0	0.715102	0.471	0.005	0	Proliferating	Ube2c
6.79372e-20	0.691975	0.914	0.724	2.10972e-15	Proliferating	Hmgb1
6.24845e-13	0.670752	0.857	0.671	1.94039e-08	Proliferating	Calm2
9.95153e-19	0.668755	0.971	0.93	3.09035e-14	Proliferating	Ptma
0	0.664322	0.486	0.002	0	Proliferating	Cdk1
0	0.652563	0.471	0.005	0	Proliferating	Cenpf
1.01144e-252	0.641341	0.514	0.012	3.14091e-248	Proliferating	Cks2
5.29411e-25	0.626745	0.643	0.2	1.64403e-20	Proliferating	Dek
0	0.621299	0.471	0.004	0	Proliferating	Lockd
6.5386e-63	0.61364	0.571	0.069	2.0305e-58	Proliferating	Smc4
9.97217e-29	0.598443	0.686	0.208	3.09676e-24	Proliferating	H2afv
1.08264e-17	0.598313	0.986	0.924	3.36202e-13	Proliferating	Ppia
2.37105e-31	0.573368	0.557	0.123	7.36305e-27	Proliferating	Slbp
5.23234e-08	0.53855	0.814	0.766	0.00162485	Proliferating	Xist
0	0.536434	0.443	0.001	0	Proliferating	Pbk
1.19713e-31	0.534909	0.643	0.155	3.71755e-27	Proliferating	Tmpo
3.87067e-123	0.534094	0.514	0.027	1.202e-118	Proliferating	Smc2
1.21039e-13	0.52857	0.629	0.276	3.75873e-09	Proliferating	Ptms
0	0.528168	0.486	0.003	0	Proliferating	Birc5
3.22427e-116	0.52715	0.457	0.023	1.00127e-111	Proliferating	Cdkn2c
9.61451e-13	0.505251	0.886	0.649	2.98569e-08	Proliferating	Tagln2
1.32497e-24	0.502187	0.586	0.165	4.11458e-20	Proliferating	Hdgf
4.99384e-12	0.501613	0.543	0.242	1.55079e-07	Proliferating	H1f0
4.28844e-65	0.491891	0.486	0.047	1.33173e-60	Proliferating	H2afx
6.60778e-15	0.490485	0.729	0.362	2.05198e-10	Proliferating	Hsp90aa1
0	0.487354	0.343	0.001	0	Proliferating	Rrm2
1.50441e-30	0.48007	0.557	0.122	4.6718e-26	Proliferating	Pcna
0	0.47753	0.429	0.001	0	Proliferating	Prc1
1.87607e-07	0.461732	0.857	0.68	0.00582595	Proliferating	Crip1
3.01167e-283	0.461093	0.443	0.007	9.35243e-279	Proliferating	Cks1b
1.83623e-10	0.454474	0.6	0.312	5.70223e-06	Proliferating	Tubb4b
5.13373e-07	0.450988	0.929	0.779	0.0159423	Proliferating	Vim
2.05438e-18	0.445034	0.471	0.124	6.37967e-14	Proliferating	Emp3
2.84669e-40	0.443906	0.5	0.077	8.84011e-36	Proliferating	Selenoh
3.75193e-16	0.441582	0.6	0.213	1.16513e-11	Proliferating	Calm3
4.19854e-11	0.433744	0.614	0.31	1.30381e-06	Proliferating	Ran
0	0.420556	0.457	0.003	0	Proliferating	Pclaf
9.69091e-173	0.418134	0.343	0.008	3.00942e-168	Proliferating	Cdc20
0	0.41654	0.4	0.002	0	Proliferating	Ccnb2
1.26982e-20	0.412267	0.6	0.179	3.94329e-16	Proliferating	Nucks1
1.08666e-105	0.410363	0.386	0.018	3.3745e-101	Proliferating	Cenpa
8.74719e-99	0.405129	0.486	0.031	2.71635e-94	Proliferating	Tyms
1.62214e-09	0.399198	0.529	0.259	5.03738e-05	Proliferating	Jpt1
1.9346e-09	0.395808	0.743	0.479	6.0077e-05	Proliferating	Hint1
1.0964e-05	0.390461	0.929	0.831	0.340475	Proliferating	H3f3b
1.73526e-30	0.389277	0.429	0.073	5.38868e-26	Proliferating	Cdkn2d
8.43623e-81	0.389093	0.371	0.022	2.61979e-76	Proliferating	Tubb6
0	0.388356	0.414	0.001	0	Proliferating	Nusap1
7.07623e-11	0.385055	0.771	0.424	2.19745e-06	Proliferating	Snrpg
1.87711e-09	0.382103	0.829	0.617	5.82917e-05	Proliferating	Sumo2
7.71847e-07	0.379349	0.657	0.419	0.0239689	Proliferating	Ywhah
0	0.375695	0.414	0.001	0	Proliferating	Mki67
0	0.373312	0.414	0.002	0	Proliferating	Tk1
4.35087e-28	0.371228	0.557	0.125	1.35112e-23	Proliferating	Prdx4
0	0.35268	0.357	0.001	0	Proliferating	Tpx2
0	0.351635	0.414	0.002	0	Proliferating	Cdca8
0	0.350181	0.386	0.004	0	Proliferating	Fbxo5
0	0.348971	0.371	0.002	0	Proliferating	Spc25
1.74535e-12	0.346714	0.586	0.233	5.41999e-08	Proliferating	Lmna
2.67151e-17	0.344611	0.586	0.193	8.29609e-13	Proliferating	Fkbp2
1.85594e-96	0.344291	0.429	0.024	5.76344e-92	Proliferating	Mcm7
3.93372e-155	0.342954	0.343	0.009	1.22158e-150	Proliferating	H1fx
2.06218e-159	0.34195	0.486	0.018	6.4039e-155	Proliferating	Ezh2
1.34207e-57	0.341372	0.414	0.038	4.16765e-53	Proliferating	Dut
9.2965e-152	0.337031	0.386	0.012	2.88694e-147	Proliferating	Lmnb1
7.63781e-09	0.33398	0.814	0.512	0.000237184	Proliferating	Tpm4
8.36423e-61	0.33023	0.4	0.033	2.59743e-56	Proliferating	Ccdc34
7.06815e-10	0.328794	0.657	0.329	2.19494e-05	Proliferating	Ranbp1
1.38093e-139	0.328784	0.371	0.012	4.28835e-135	Proliferating	Ckap2
5.15137e-07	0.32343	0.6	0.341	0.0159971	Proliferating	Ubald2
3.20767e-12	0.319827	0.486	0.175	9.96111e-08	Proliferating	Anp32b
3.54789e-302	0.319763	0.4	0.005	1.10176e-297	Proliferating	Tcf19
0	0.317378	0.371	0.003	0	Proliferating	Kif22
1.7302e-30	0.316758	0.4	0.063	5.37296e-26	Proliferating	Hjurp
0	0.316138	0.343	0.001	0	Proliferating	Cdca3
0.000182292	0.315276	0.986	0.961	1	Proliferating	Ubb
1.80887e-10	0.313167	0.714	0.356	5.61727e-06	Proliferating	Hnrnpa3
1.17256e-09	0.312744	0.514	0.231	3.64128e-05	Proliferating	Nudc
0	0.309772	0.357	0.001	0	Proliferating	Cenpm
1.87386e-09	0.309115	0.5	0.213	5.81907e-05	Proliferating	Cbx3
4.07766e-189	0.305981	0.329	0.006	1.26628e-184	Proliferating	Spc24
0	0.305148	0.329	0	0	Proliferating	Hmmr
2.33527e-120	0.30234	0.443	0.02	7.25194e-116	Proliferating	Gmnn
2.96265e-48	0.299231	0.329	0.029	9.20022e-44	Proliferating	Nrm
3.04677e-169	0.295223	0.343	0.008	9.46145e-165	Proliferating	Tuba1c
1.78044e-05	0.292334	0.771	0.569	0.552897	Proliferating	Txn1
2.85544e-06	0.291887	0.586	0.341	0.0886729	Proliferating	Rbm3
0	0.28663	0.343	0.001	0	Proliferating	Anln
4.74037e-17	0.284097	0.514	0.15	1.47207e-12	Proliferating	Nap1l1
4.86706e-56	0.275243	0.329	0.024	1.51142e-51	Proliferating	Cit
1.8116e-264	0.275065	0.257	0.002	5.62573e-260	Proliferating	Hist1h2ae
0.000125171	0.273855	0.871	0.785	1	Proliferating	Rplp2
5.26432e-61	0.27378	0.329	0.023	1.63478e-56	Proliferating	Atad2
2.39017e-30	0.271951	0.457	0.078	7.42244e-26	Proliferating	Orc6
2.09733e-14	0.270867	0.371	0.098	6.51306e-10	Proliferating	Rad21
0	0.270002	0.257	0	0	Proliferating	Pimreg
0	0.269968	0.343	0.002	0	Proliferating	Ckap2l
0	0.269488	0.257	0	0	Proliferating	Neil3
0	0.268806	0.343	0.001	0	Proliferating	Ndc80
7.83692e-11	0.260356	0.529	0.195	2.43368e-06	Proliferating	Banf1
0	0.259869	0.343	0.001	0	Proliferating	Mxd3
6.05848e-50	0.258493	0.4	0.04	1.8814e-45	Proliferating	Dctpp1
6.20044e-12	0.257364	0.614	0.235	1.92548e-07	Proliferating	Cd81
0.00104002	0.257019	0.943	0.868	1	Proliferating	Rps19
2.9721e-10	0.256406	0.514	0.204	9.22956e-06	Proliferating	Set
8.44183e-12	0.255109	0.429	0.141	2.62153e-07	Proliferating	Lsm2
0	0.254406	0.329	0.003	0	Proliferating	Racgap1
1.33454e-06	0.254195	0.5	0.255	0.0414427	Proliferating	Bub3
1.14539e-06	0.253691	0.557	0.287	0.035569	Proliferating	Snrpd2
3.56515e-05	0.251943	0.771	0.581	1	Proliferating	Cox7a2
0	0.250319	0.3	0.002	0	Proliferating	Knstrn
7.13939e-06	5.03693	0.4	0.143	0.221707	Sftp+	Scgb1a1
0.000467549	4.15377	0.3	0.118	1	Sftp+	Sftpc
1.34885e-171	3.22467	0.8	0.023	4.18872e-167	Sftp+	Ager
5.68263e-27	2.47001	0.267	0.016	1.76468e-22	Sftp+	Sftpa1
6.42587e-78	2.38689	0.867	0.064	1.99549e-73	Sftp+	S100a6
9.411e-38	2.15239	0.933	0.171	2.92249e-33	Sftp+	Prdx6
6.31026e-56	1.69123	0.267	0.008	1.95959e-51	Sftp+	Sftpb
0.000396136	1.68076	0.3	0.114	1	Sftp+	Lyz2
0	1.53609	0.9	0.008	0	Sftp+	Krt7
0	1.51797	0.5	0.002	0	Sftp+	Igfbp2
4.16426e-56	1.51789	0.733	0.062	1.29317e-51	Sftp+	Cryab
3.01332e-62	1.47346	0.3	0.009	9.35757e-58	Sftp+	Cbr2
5.18564e-19	1.43831	1	0.977	1.61035e-14	Sftp+	Tmsb4x
0	1.39208	0.667	0.002	0	Sftp+	Aqp5
7.72367e-08	1.36039	0.867	0.521	0.00239851	Sftp+	Sparc
3.35341e-14	1.35499	0.9	0.392	1.04137e-09	Sftp+	S100a11
1.68899e-13	1.34906	0.967	0.779	5.24499e-09	Sftp+	Fth1
0	1.27586	0.6	0.005	0	Sftp+	Wfdc2
0	1.1879	0.8	0.004	0	Sftp+	Clic3
1.42189e-18	1.16907	0.9	0.36	4.41554e-14	Sftp+	Vamp8
3.85812e-178	1.16205	0.3	0.002	1.1981e-173	Sftp+	Sftpd
3.6947e-49	1.10849	0.633	0.051	1.14735e-44	Sftp+	Selenbp1
7.30075e-228	1.08761	0.733	0.013	2.26717e-223	Sftp+	Cystm1
1.24898e-65	1.08514	0.667	0.042	3.87857e-61	Sftp+	Mettl7a1
1.55456e-44	1.06145	0.133	0.002	4.82752e-40	Sftp+	Cyp2f2
1.03292e-170	1.05765	0.7	0.017	3.20763e-166	Sftp+	Anxa1
0	1.03991	0.6	0.003	0	Sftp+	Krt19
0	1.03107	0.6	0.004	0	Sftp+	Cldn18
2.25333e-13	1.0167	0.7	0.201	6.99748e-09	Sftp+	Tppp3
1.18143e-07	1.00118	0.7	0.408	0.00366882	Sftp+	Anxa5
3.32047e-267	0.979917	0.8	0.013	1.03114e-262	Sftp+	Spint2
0.00420172	0.956859	0.567	0.386	1	Sftp+	Npc2
4.41484e-260	0.909421	0.433	0.003	1.37098e-255	Sftp+	Sec14l3
1.7967e-108	0.908644	0.5	0.013	5.57948e-104	Sftp+	Lgals3
1.48483e-60	0.887721	0.167	0.003	4.61098e-56	Sftp+	Cxcl15
1.89469e-09	0.850085	0.9	0.549	5.88378e-05	Sftp+	Gpx4
8.40934e-06	0.849769	0.7	0.426	0.261144	Sftp+	Dstn
1.01484e-25	0.84899	0.2	0.01	3.15148e-21	Sftp+	Scd1
7.93388e-89	0.842386	0.333	0.007	2.46379e-84	Sftp+	Igfbp6
4.67023e-10	0.801721	0.933	0.594	1.45029e-05	Sftp+	Cox6c
1.29059e-10	0.798814	1	0.868	4.00781e-06	Sftp+	Rps19
4.9614e-10	0.783127	0.767	0.26	1.54071e-05	Sftp+	Emp2
1.09114e-288	0.771971	0.6	0.006	3.38842e-284	Sftp+	Chchd10
1.63138e-17	0.768091	0.433	0.065	5.06609e-13	Sftp+	Rgcc
0.00130062	0.763737	0.867	0.929	1	Sftp+	mt-Co1
3.6755e-161	0.735056	0.167	0.001	1.14139e-156	Sftp+	Slc34a2
0.000313448	0.733097	0.767	0.776	1	Sftp+	Rps28
0	0.700668	0.467	0.002	0	Sftp+	Krt8
7.49231e-38	0.68715	0.467	0.035	2.32666e-33	Sftp+	Ctsh
3.35722e-18	0.66995	0.4	0.052	1.04255e-13	Sftp+	Limch1
6.96288e-06	0.667174	0.467	0.171	0.216225	Sftp+	Cyr61
2.06163e-13	0.656247	0.3	0.041	6.40218e-09	Sftp+	Mgst1
1.16567e-06	0.645249	0.833	0.591	0.0361988	Sftp+	Anxa3
7.60402e-275	0.64179	0.333	0.002	2.36135e-270	Sftp+	Cyp2b10
2.75019e-35	0.635645	0.167	0.005	8.54043e-31	Sftp+	Napsa
2.11629e-07	0.624929	0.467	0.143	0.00657193	Sftp+	Prdx5
2.47189e-09	0.624072	0.433	0.11	7.67621e-05	Sftp+	Hopx
1.66969e-05	0.618014	0.567	0.284	0.518506	Sftp+	Hist1h2bc
1.03926e-08	0.617305	0.833	0.53	0.000322732	Sftp+	Bsg
5.98706e-24	0.612929	0.533	0.071	1.85922e-19	Sftp+	Gas6
7.31819e-70	0.607609	0.5	0.022	2.27259e-65	Sftp+	Rnase4
4.44391e-05	0.604021	0.867	0.785	1	Sftp+	Rplp1
9.53972e-10	0.59963	0.533	0.155	2.96246e-05	Sftp+	Cnn2
1.59722e-22	0.599251	0.367	0.037	4.96001e-18	Sftp+	Gprc5a
1.85906e-56	0.597129	0.367	0.014	5.77313e-52	Sftp+	Gsn
2.29095e-07	0.586936	0.9	0.672	0.00711431	Sftp+	Calm2
1.54492e-06	0.586575	0.9	0.794	0.0479759	Sftp+	Rpl36
3.90618e-05	0.584898	0.9	0.848	1	Sftp+	Rps8
5.34196e-05	0.573805	0.933	0.842	1	Sftp+	Rpl21
0.00032261	0.573202	0.633	0.363	1	Sftp+	Hsp90aa1
2.29338e-19	0.573169	0.133	0.006	7.12186e-15	Sftp+	Dcn
0.00014868	0.573129	0.767	0.694	1	Sftp+	Rpl3
0.00968552	0.569948	0.7	0.551	1	Sftp+	Anxa2
0.000117119	0.569221	0.5	0.25	1	Sftp+	Mrpl33
1.94158e-36	0.562977	0.533	0.048	6.02938e-32	Sftp+	Nbl1
1.3578e-07	0.562715	0.567	0.206	0.00421653	Sftp+	Gpx1
1.27212e-121	0.561233	0.3	0.004	3.95043e-117	Sftp+	Spock2
2.21759e-06	0.556696	0.9	0.737	0.0688652	Sftp+	Serf2
1.98082e-05	0.556169	0.7	0.447	0.615124	Sftp+	Atp5e
0.000666324	0.553975	0.933	0.866	1	Sftp+	Myl12a
2.89844e-164	0.55142	0.233	0.002	9.00081e-160	Sftp+	Chil1
4.12029e-126	0.551097	0.433	0.008	1.27952e-121	Sftp+	Pdpn
0	0.550828	0.3	0.001	0	Sftp+	Rtkn2
0.000170123	0.542857	0.8	0.725	1	Sftp+	Rps3a1
0	0.537074	0.4	0.002	0	Sftp+	Alcam
0.00809957	0.531271	0.867	0.703	1	Sftp+	Myl12b
0.00010479	0.529138	0.833	0.756	1	Sftp+	Rpl23
0	0.522578	0.5	0.004	0	Sftp+	Krt18
0.00159719	0.514584	0.833	0.804	1	Sftp+	Rps27a
6.09656e-05	0.506342	0.933	0.91	1	Sftp+	Rpl37a
1.58151e-60	0.504539	0.3	0.009	4.91121e-56	Sftp+	Sfn
6.3518e-06	0.498278	0.3	0.085	0.197249	Sftp+	Rnf181
1.18404e-06	0.496408	0.567	0.21	0.0367692	Sftp+	Ahnak
0.00335263	0.494044	0.2	0.071	1	Sftp+	Apoe
9.45638e-08	0.482772	0.5	0.157	0.00293658	Sftp+	Drap1
5.20656e-07	0.478401	0.433	0.144	0.0161685	Sftp+	Mrpl14
1.90967e-05	0.472722	0.833	0.767	0.593029	Sftp+	Rpl9
0.000325747	0.464752	0.867	0.808	1	Sftp+	Rpl27a
2.93531e-08	0.459463	0.467	0.135	0.000911531	Sftp+	Lmo7
1.07878e-05	0.459251	0.733	0.425	0.335003	Sftp+	Uqcr10
1.96468e-06	0.458594	0.233	0.049	0.0610112	Sftp+	Fgf1
0.00782874	0.456093	0.733	0.731	1	Sftp+	Rps15a
0.000898538	0.454092	0.933	0.927	1	Sftp+	Eif1
7.65216e-05	0.452362	0.533	0.253	1	Sftp+	Ndufb2
4.07488e-05	0.449472	0.833	0.679	1	Sftp+	Rps13
5.01631e-65	0.448313	0.3	0.008	1.55777e-60	Sftp+	Aldh1a1
3.19624e-06	0.445971	0.6	0.283	0.0992561	Sftp+	Romo1
1.66993e-48	0.444925	0.3	0.011	5.1858e-44	Sftp+	2200002D01Rik
3.17962e-19	0.44258	0.433	0.057	9.874e-15	Sftp+	Cd63
0.00953975	0.435901	0.633	0.611	1	Sftp+	Rps10
0.000336809	0.434228	0.833	0.621	1	Sftp+	Cox6a1
2.81771e-116	0.433754	0.333	0.005	8.75012e-112	Sftp+	Gsto1
1.26563e-201	0.433531	0.367	0.003	3.93029e-197	Sftp+	Ldhb
7.99531e-06	0.432233	0.833	0.761	0.248286	Sftp+	Rpl17
2.20962e-154	0.43081	0.2	0.001	6.86175e-150	Sftp+	Sfta2
8.06939e-114	0.429202	0.167	0.001	2.50587e-109	Sftp+	S100g
5.22201e-05	0.426821	0.533	0.242	1	Sftp+	Tceal9
0.000186385	0.425982	0.933	0.881	1	Sftp+	Rpl37
3.7535e-06	0.423028	0.6	0.277	0.116561	Sftp+	Ptms
0.00432926	0.419681	0.567	0.427	1	Sftp+	Rpl22l1
2.2309e-12	0.417955	0.4	0.071	6.92784e-08	Sftp+	Limd2
4.1091e-05	0.416654	0.633	0.322	1	Sftp+	Cox5a
0.000741346	0.413079	0.767	0.747	1	Sftp+	Rpl34
0.00137359	0.409625	0.633	0.409	1	Sftp+	Usmg5
0.000236311	0.408655	0.933	0.896	1	Sftp+	Myl6
0.000117345	0.408395	0.567	0.295	1	Sftp+	Dbi
0.00680031	0.406503	1	0.887	1	Sftp+	Crip2
0.00214191	0.405523	0.8	0.747	1	Sftp+	Rpl39
0.00325078	0.399553	0.8	0.777	1	Sftp+	Rps4x
0.00164263	0.398221	0.567	0.321	1	Sftp+	Vapa
0.00235903	0.395932	0.767	0.57	1	Sftp+	Tspo
6.62379e-11	0.395476	0.3	0.048	2.05695e-06	Sftp+	Scd2
8.27337e-41	0.39341	0.367	0.02	2.56921e-36	Sftp+	Prnp
5.10675e-06	0.391048	0.833	0.599	0.158585	Sftp+	Cox8a
5.83522e-252	0.38934	0.233	0.001	1.81207e-247	Sftp+	2210011C24Rik
0.00821886	0.389163	0.867	0.848	1	Sftp+	Rpl23a
0.000223358	0.388629	0.867	0.752	1	Sftp+	Rps25
0.000109801	0.387555	0.467	0.208	1	Sftp+	Pdlim2
0.00281069	0.387345	0.7	0.564	1	Sftp+	Cox6b1
8.76838e-103	0.385419	0.2	0.002	2.72293e-98	Sftp+	Fxyd3
0.00755328	0.383774	0.867	0.806	1	Sftp+	Rpl32
0.00055461	0.383594	0.567	0.304	1	Sftp+	Ndufb9
6.86613e-05	0.382815	0.667	0.313	1	Sftp+	Mrpl52
1.66047e-08	0.381942	0.4	0.095	0.000515643	Sftp+	Cebpb
0.00290685	0.381468	0.567	0.364	1	Sftp+	Ndufb11
0.0036763	0.377436	0.667	0.559	1	Sftp+	Rpl10a
3.02045e-08	0.376724	0.5	0.151	0.00093797	Sftp+	Mpc1
0.00885356	0.376272	0.6	0.402	1	Sftp+	Minos1
0.00038437	0.3745	0.5	0.237	1	Sftp+	Cd81
0.000270253	0.374081	0.867	0.769	1	Sftp+	Rps9
0.000509955	0.373281	0.4	0.182	1	Sftp+	Atxn10
1.6064e-12	0.372164	0.367	0.06	4.98853e-08	Sftp+	Ddt
0.000259851	0.370963	1	0.948	1	Sftp+	Rpl41
2.84791e-15	0.369461	0.467	0.08	8.8439e-11	Sftp+	Anxa4
0.000118557	0.368363	0.5	0.246	1	Sftp+	Hmgn1
1.19889e-259	0.367112	0.3	0.001	3.72305e-255	Sftp+	Ces1d
0.000116361	0.366399	0.533	0.277	1	Sftp+	Nenf
0	0.362362	0.367	0.001	0	Sftp+	Mal2
8.96971e-214	0.361609	0.2	0.001	2.78545e-209	Sftp+	F3
7.9429e-06	0.359551	0.6	0.264	0.246659	Sftp+	Ndufs6
1.42225e-23	0.358611	0.2	0.01	4.41667e-19	Sftp+	Mthfd1
0.00131279	0.357939	0.833	0.689	1	Sftp+	Cox4i1
2.45698e-05	0.357325	0.3	0.093	0.762991	Sftp+	Zfyve21
0.00973228	0.356839	0.733	0.707	1	Sftp+	Rpl7
1.90415e-121	0.356452	0.233	0.002	5.91315e-117	Sftp+	Gsta3
0.00775561	0.355458	0.8	0.808	1	Sftp+	Rpl14
0.000555525	0.355096	0.8	0.645	1	Sftp+	Gng5
0.00835085	0.35425	0.6	0.414	1	Sftp+	Dynlrb1
0.00118599	0.353891	0.767	0.689	1	Sftp+	Oaz1
0.0039264	0.353418	0.7	0.569	1	Sftp+	Atp5l
0.00261572	0.351471	0.433	0.235	1	Sftp+	Skp1a
1.27878e-38	0.349774	0.167	0.004	3.97111e-34	Sftp+	Cdc42bpg
0.00122242	0.347497	0.667	0.405	1	Sftp+	Gapdh
0.00289795	0.346334	0.467	0.259	1	Sftp+	Ndufv3
0.000173538	0.345816	0.6	0.358	1	Sftp+	2010107E04Rik
1.02577e-115	0.340627	0.2	0.002	3.18542e-111	Sftp+	Col4a4
0.0040694	0.340241	0.7	0.504	1	Sftp+	Capns1
0.00781805	0.340113	0.567	0.358	1	Sftp+	Npm1
0.00601551	0.340051	0.833	0.828	1	Sftp+	Rps16
1.46878e-247	0.337983	0.133	0	4.56116e-243	Sftp+	Lamc2
1.22693e-129	0.336715	0.267	0.003	3.8101e-125	Sftp+	Akap5
0.000938369	0.336636	0.533	0.288	1	Sftp+	Ifi27
0.00158977	0.335241	0.567	0.381	1	Sftp+	Rpl36al
2.36032e-05	0.335176	0.467	0.174	0.732975	Sftp+	Emc6
0.00641685	0.334068	0.633	0.521	1	Sftp+	Gabarap
0	0.334006	0.2	0	0	Sftp+	Tacstd2
0.00406351	0.332364	0.767	0.685	1	Sftp+	Rps2
1.88888e-16	0.330277	0.367	0.047	5.86574e-12	Sftp+	Sdc4
0.00371013	0.329585	0.667	0.518	1	Sftp+	Psma7
0	0.327583	0.3	0.001	0	Sftp+	Gipc2
0.00437413	0.3272	0.433	0.243	1	Sftp+	Pgrmc1
7.6811e-05	0.327117	0.5	0.203	1	Sftp+	Anapc13
3.5796e-06	0.326502	0.367	0.107	0.111161	Sftp+	Glod4
3.77293e-09	0.325921	0.3	0.056	0.000117165	Sftp+	Wdr45
0	0.325598	0.333	0	0	Sftp+	Epcam
1.87882e-05	0.32457	0.467	0.176	0.583448	Sftp+	Bcas2
0.000725052	0.324162	0.5	0.256	1	Sftp+	Ctnnb1
5.63392e-43	0.323976	0.233	0.008	1.74956e-38	Sftp+	Stxbp2
0.000984688	0.315013	0.567	0.31	1	Sftp+	Psmb5
0.00391042	0.313155	0.767	0.765	1	Sftp+	Rps17
0.0062194	0.311814	0.467	0.284	1	Sftp+	Vps28
5.34505e-14	0.310553	0.3	0.038	1.65985e-09	Sftp+	Ezr
0.00230882	0.310035	0.467	0.263	1	Sftp+	Polr2f
5.36248e-12	0.309892	0.333	0.053	1.66527e-07	Sftp+	Myo1b
4.93292e-12	0.309885	0.5	0.107	1.53187e-07	Sftp+	Fdx1
0.00289539	0.309639	0.867	0.87	1	Sftp+	Rps23
0.00169614	0.308426	0.9	0.903	1	Sftp+	Ftl1
0	0.307189	0.267	0.001	0	Sftp+	Npw
5.18787e-05	0.306491	0.233	0.061	1	Sftp+	Arf3
5.03929e-05	0.30588	0.2	0.047	1	Sftp+	Fbln5
0.000226374	0.304635	0.633	0.372	1	Sftp+	Atp5d
0.000740972	0.302838	0.167	0.043	1	Sftp+	Zc2hc1a
0.00386614	0.300883	0.467	0.25	1	Sftp+	Polr1d
0.00872929	0.299845	0.6	0.383	1	Sftp+	Ndufa13
9.93315e-235	0.297908	0.267	0.001	3.08464e-230	Sftp+	Il18r1
3.72864e-114	0.2972	0.267	0.003	1.15789e-109	Sftp+	Scnn1a
3.45092e-05	0.294885	0.433	0.158	1	Sftp+	Vdac1
1.86646e-07	0.294473	0.233	0.043	0.00579611	Sftp+	AU021092
0.000401132	0.289503	0.633	0.386	1	Sftp+	Atpif1
8.37421e-05	0.284548	0.467	0.191	1	Sftp+	Mdh1
0.000453961	0.283577	0.167	0.041	1	Sftp+	Fabp5
0	0.282539	0.3	0.001	0	Sftp+	Pdzk1ip1
1.05783e-214	0.282156	0.167	0	3.285e-210	Sftp+	Plb1
0.00210811	0.281659	0.2	0.064	1	Sftp+	Parva
4.10337e-111	0.281229	0.2	0.002	1.27426e-106	Sftp+	Slc39a8
5.22203e-11	0.280955	0.333	0.056	1.62165e-06	Sftp+	Tmem238
0.00131849	0.279041	0.7	0.492	1	Sftp+	Atp6v1g1
0.0035594	0.278334	0.133	0.035	1	Sftp+	Arl4c
0.00740471	0.277919	0.567	0.353	1	Sftp+	Swi5
1.68851e-20	0.276231	0.267	0.021	5.2435e-16	Sftp+	Gstt1
0.00362028	0.276136	0.633	0.441	1	Sftp+	Edf1
0	0.275473	0.3	0.001	0	Sftp+	Atp1b1
7.95561e-28	0.274493	0.333	0.024	2.47053e-23	Sftp+	Plp2
0.0058991	0.2719	0.8	0.622	1	Sftp+	Cox7c
1.44585e-11	0.271892	0.167	0.015	4.48994e-07	Sftp+	Tead1
0.00297858	0.27186	0.4	0.196	1	Sftp+	Etfb
4.92519e-12	0.269617	0.267	0.034	1.52947e-07	Sftp+	Pdgfa
0.00895142	0.268967	0.733	0.75	1	Sftp+	Rpl15
0.000113424	0.268099	0.267	0.08	1	Sftp+	Cxcl16
3.84542e-182	0.267121	0.267	0.002	1.19416e-177	Sftp+	Ptprf
0.00595029	0.266864	0.3	0.136	1	Sftp+	Wdr1
0.00137961	0.266292	0.867	0.832	1	Sftp+	H3f3b
2.62645e-06	0.266283	0.167	0.027	0.0815618	Sftp+	Mpp5
0.000638086	0.264562	0.5	0.242	1	Sftp+	Ndufab1
6.66657e-276	0.26257	0.167	0	2.07024e-271	Sftp+	Scnn1g
0.00888031	0.256531	0.733	0.674	1	Sftp+	Rpl27
0	0.254667	0.233	0	0	Sftp+	Nkx2-1
0.00444243	0.253643	0.833	0.811	1	Sftp+	Rpl19
1.45279e-231	0.25335	0.2	0.001	4.5115e-227	Sftp+	Osbpl6
0.00922187	0.252792	0.467	0.289	1	Sftp+	Vps29
7.54845e-121	0.251719	0.167	0.001	2.3441e-116	Sftp+	Cldn3
0.00403074	0.250386	0.3	0.132	1	Sftp+	Pfdn4
7.80638e-13	0.250299	0.3	0.04	2.42419e-08	Sftp+	Chpt1
0	1.51101	0.936	0.198	0	Vein	Prss23
0	1.3799	0.891	0.18	0	Vein	Vwf
0	1.12739	0.788	0.012	0	Vein	Slc6a2
0	0.705272	0.671	0.045	0	Vein	Bgn
1.14887e-300	0.703566	0.816	0.201	3.56771e-296	Vein	Cd81
0	0.698879	0.427	0.031	0	Vein	Cytl1
1.04951e-242	0.633468	0.489	0.079	3.25915e-238	Vein	Lrg1
6.30602e-148	0.611778	0.824	0.4	1.95827e-143	Vein	Cd200
0	0.586705	0.428	0.022	0	Vein	Vcam1
0	0.50603	0.433	0.011	0	Vein	Cpe
3.0345e-110	0.499485	0.832	0.415	9.42334e-106	Vein	Lyve1
2.13096e-48	0.458533	0.586	0.321	6.61747e-44	Vein	Icam1
1.09441e-84	0.438398	0.573	0.23	3.39858e-80	Vein	Tmem252
5.7846e-288	0.408286	0.518	0.073	1.79635e-283	Vein	Vegfc
1.35576e-52	0.393972	0.935	0.735	4.21016e-48	Vein	Tmsb10
3.49203e-66	0.390945	0.835	0.591	1.08441e-61	Vein	Srgn
0	0.384906	0.313	0.01	0	Vein	Ch25h
2.12748e-232	0.383548	0.543	0.101	6.60668e-228	Vein	Emp3
0	0.370737	0.442	0.009	0	Vein	Bst1
8.59741e-173	0.366505	0.374	0.061	2.66984e-168	Vein	Ifi27l2a
1.42625e-282	0.353359	0.296	0.02	4.42909e-278	Vein	Ctsh
3.10553e-54	0.349194	0.784	0.537	9.64392e-50	Vein	Anxa2
0	0.338392	0.367	0.006	0	Vein	Car8
8.24578e-38	0.337989	0.744	0.511	2.56064e-33	Vein	Cebpd
1.91708e-61	0.332273	0.706	0.376	5.95331e-57	Vein	Tinagl1
9.39366e-273	0.332265	0.388	0.04	2.91711e-268	Vein	Samd5
2.46762e-117	0.322894	0.529	0.165	7.66296e-113	Vein	Csrp2
0	0.320026	0.396	0.026	0	Vein	Fbln5
0	0.319182	0.391	0.017	0	Vein	Amigo2
1.41213e-188	0.317838	0.479	0.093	4.38524e-184	Vein	Lbp
1.90845e-78	0.310717	0.46	0.164	5.92649e-74	Vein	Il6st
1.11437e-138	0.307025	0.495	0.122	3.46058e-134	Vein	Plac8
6.39251e-53	0.303064	0.992	0.938	1.98513e-48	Vein	Ifitm3
2.03495e-118	0.294437	0.382	0.088	6.31933e-114	Vein	Eln
1.03592e-170	0.291902	0.449	0.087	3.21696e-166	Vein	Ptgs1
1.63039e-46	0.290948	0.733	0.468	5.063e-42	Vein	S100a10
5.62011e-47	0.285039	0.594	0.314	1.74527e-42	Vein	Heg1
1.10263e-42	0.283062	0.942	0.87	3.42411e-38	Vein	Cd9
3.07114e-42	0.280297	0.963	0.89	9.53711e-38	Vein	Rps14
7.54852e-11	0.275938	0.843	0.773	2.34412e-06	Vein	Klf2
6.41638e-169	0.275749	0.427	0.081	1.99254e-164	Vein	Mustn1
6.61757e-30	0.273037	0.952	0.834	2.05502e-25	Vein	Aqp1
6.2643e-42	0.272699	0.912	0.778	1.94532e-37	Vein	Rplp1
3.85451e-39	0.266768	0.949	0.866	1.19698e-34	Vein	Rps23
5.1954e-67	0.265252	0.564	0.244	1.61338e-62	Vein	Adam15
1.94042e-39	0.26312	0.981	0.939	6.02577e-35	Vein	Rps27
0	0.262004	0.353	0.024	0	Vein	AU021092
1.65005e-41	0.260961	0.973	0.906	5.12408e-37	Vein	Rpl37a
2.69507e-12	0.259196	0.81	0.72	8.36928e-08	Vein	Nfkbia
9.58828e-305	0.258981	0.35	0.027	2.97755e-300	Vein	Ptgis
2.98132e-36	0.256494	0.877	0.696	9.25819e-32	Vein	Rpl7
9.70812e-33	0.254721	0.891	0.738	3.01476e-28	Vein	Rpl39
1.13086e-30	0.254681	0.927	0.819	3.51176e-26	Vein	Rpl35
