# Supplementary material for: Single-cell RNA sequencing profiling of mouse endothelial cells in response to pulmonary arterial hypertension
Source: Cardiovasc Res. 2021 Nov 15;118(11):2519–34. doi: 10.1093/cvr/cvab296 (PMC9400412; doi:10.1093/cvr/cvab296)
Supplement: cvab296_Supplementary_Data [file cvab296_supplementary_data.zip › Supplementary_Table_S2_cvr_submission.2.xlsx]

## Sheet: DEG_Artery
DEG_Artery	p_val	avg_logFC	pct.1	pct.2	p_val_adj	Sign_stringent_analysis
Cd74	0	1.57283	0.983	0.651	0	YES
Hspa8	3.12319e-298	0.806352	0.992	0.775	9.69875e-294	YES
H2-Ab1	6.58802e-290	0.992852	0.966	0.587	2.04584e-285	YES
H2-Aa	3.27194e-271	0.924018	0.942	0.506	1.01607e-266	YES
Sgk1	1.48348e-243	0.897999	0.916	0.466	4.6068e-239	YES
Foxf1	1.4317e-238	0.761924	0.946	0.601	4.446e-234	YES
H2-Eb1	1.74307e-228	0.767841	0.895	0.42	5.41293e-224	YES
Srgn	2.85025e-212	0.665773	0.958	0.628	8.85117e-208	YES
Sparc	1.16552e-200	0.682299	0.945	0.598	3.61941e-196	YES
Adam15	2.15685e-171	0.515077	0.794	0.289	6.69788e-167	YES
Igtp	1.35714e-149	0.535976	0.545	0.087	4.21446e-145	YES
Cd34	1.27925e-144	0.471276	0.657	0.185	3.97258e-140	YES
H2-DMb1	1.15732e-138	0.408273	0.722	0.234	3.59395e-134	YES
Tap1	4.98073e-129	0.353952	0.533	0.1	1.54672e-124	YES
Plvap	1.62557e-126	-0.905056	0.457	0.727	5.04806e-122	YES
H2-DMa	1.05115e-125	0.36109	0.617	0.161	3.26424e-121	YES
Hilpda	2.72904e-111	-0.628442	0.529	0.758	8.47476e-107	YES
Qsox1	1.22025e-107	0.350894	0.676	0.252	3.78935e-103	YES
Gbp7	2.14819e-106	0.360868	0.568	0.162	6.67098e-102	YES
Crip2	1.0459e-97	0.337855	0.99	0.908	3.24792e-93	YES
Abi3bp	6.35304e-78	-0.358184	0.137	0.403	1.97287e-73	YES
Cyp1a1	2.90699e-231	2.57374	0.601	0.031	9.02736e-227	NO
Glul	2.80072e-209	0.740654	0.794	0.256	8.69736e-205	NO
Cyp1b1	2.21177e-203	0.804169	0.523	0.003	6.86844e-199	NO
Pecam1	1.76791e-157	0.491014	0.956	0.669	5.49007e-153	NO
Aqp1	1.55062e-152	0.486609	0.988	0.9	4.81528e-148	NO
Eef2	8.71954e-135	0.436899	0.839	0.419	2.70777e-130	NO
Serpinh1	1.18416e-123	0.448022	0.847	0.475	3.67728e-119	NO
Mal	3.89451e-122	0.300472	0.372	0.015	1.2094e-117	NO
Sparcl1	8.37014e-117	0.435175	0.626	0.198	2.59926e-112	NO
Gstm1	2.68967e-112	0.507126	0.914	0.648	8.35251e-108	NO
Phlda3	4.56865e-112	0.431751	0.703	0.293	1.41875e-107	NO
Ecm1	1.73768e-111	0.421466	0.658	0.24	5.39618e-107	NO
Ly6a	5.41927e-110	0.412263	0.999	0.964	1.6829e-105	NO
Wars	3.23659e-106	0.320296	0.529	0.129	1.00509e-101	NO
Timp3	1.12895e-105	0.472148	0.841	0.467	3.50584e-101	NO
H2-T23	4.68475e-104	0.376745	0.685	0.284	1.4548e-99	NO
Hsp90ab1	3.37519e-98	0.417528	0.972	0.841	1.04813e-93	NO
Tap2	1.31258e-96	0.286078	0.561	0.168	4.0761e-92	NO
Ly6c1	1.23287e-95	0.424703	0.989	0.902	3.82854e-91	NO
Vcp	1.44075e-94	0.297971	0.622	0.224	4.4741e-90	NO
H2-D1	1.77362e-93	0.30514	0.998	0.979	5.5078e-89	NO
Afap1l1	1.79456e-93	0.310846	0.68	0.276	5.57283e-89	NO
Tgm2	2.58034e-93	0.285335	0.606	0.207	8.01299e-89	NO
Serinc1	9.81723e-92	0.296398	0.655	0.26	3.04864e-87	NO
Hnrnpf	2.3041e-90	0.330168	0.825	0.467	7.15516e-86	NO
Cyp4b1	3.08126e-90	-0.492337	0.359	0.625	9.56854e-86	NO
Ackr3	1.59213e-89	0.271125	0.325	0.03	4.94419e-85	NO
Tubb2a	2.36085e-89	0.418842	0.844	0.525	7.33137e-85	NO
Wfdc1	2.66144e-89	0.357224	0.761	0.38	8.26483e-85	NO
Gpihbp1	1.15083e-88	-0.547394	0.548	0.767	3.57378e-84	NO
Hspa12b	1.27244e-88	0.261713	0.523	0.156	3.95145e-84	NO
Akap2	1.52969e-86	0.253925	0.505	0.141	4.7503e-82	NO
Ucp2	1.11108e-85	0.354293	0.791	0.424	3.45034e-81	NO
Cav2	7.68638e-85	0.326032	0.679	0.303	2.38693e-80	NO
Rasip1	2.48419e-83	0.299538	0.697	0.32	7.71441e-79	NO
Anxa2	9.44185e-81	0.344804	0.892	0.618	2.93207e-76	NO
Hist1h2bc	8.08201e-80	0.314034	0.664	0.296	2.50979e-75	NO
Dnaja1	1.35286e-79	0.325692	0.84	0.516	4.20117e-75	NO
H2-K1	1.53505e-79	0.309882	0.99	0.946	4.76696e-75	NO
mt-Atp6	5.05961e-79	-0.575132	0.989	0.99	1.57121e-74	NO
mt-Co2	2.23525e-78	-0.548487	0.895	0.94	6.94134e-74	NO
Atp1a1	1.59113e-77	0.285813	0.673	0.307	4.9411e-73	NO
Ntrk2	1.42471e-76	0.254104	0.484	0.144	4.42429e-72	NO
Arl6ip5	8.1641e-73	0.28412	0.767	0.427	2.53528e-68	NO
Thbd	5.86732e-71	0.390021	0.855	0.592	1.82204e-66	NO
Rps29	2.19982e-69	-0.376401	0.971	0.972	6.83131e-65	NO
Gbp2	9.037e-69	0.280803	0.475	0.161	2.80635e-64	NO
Gstp1	3.16288e-68	0.638991	0.671	0.392	9.82202e-64	NO
Kank3	7.88255e-68	0.265174	0.71	0.357	2.44785e-63	NO
Emcn	2.06135e-67	0.339535	0.711	0.387	6.4013e-63	NO
H2-Q6	4.01308e-67	0.297833	0.732	0.4	1.24622e-62	NO
Ifi47	7.07054e-67	0.278242	0.486	0.173	2.19568e-62	NO
Cav1	1.37115e-63	0.276416	0.934	0.75	4.25796e-59	NO
App	1.37409e-63	0.256854	0.739	0.41	4.26711e-59	NO
Tspo	1.46209e-63	0.309579	0.882	0.634	4.54038e-59	NO
Ctsd	1.49631e-63	0.286248	0.819	0.507	4.64663e-59	NO
Tuba1a	1.21255e-61	0.329584	0.902	0.666	3.76547e-57	NO
Plpp1	4.13403e-59	0.304119	0.807	0.528	1.28378e-54	NO
Hspa5	7.19717e-58	0.298081	0.778	0.476	2.23501e-53	NO
Hnrnpk	3.70394e-57	0.263183	0.842	0.569	1.15022e-52	NO
Ramp2	1.68837e-55	-0.297231	0.985	0.962	5.24306e-51	NO
Tspan8	5.11105e-55	0.314051	0.557	0.267	1.58718e-50	NO
Anxa3	6.02384e-54	0.260386	0.841	0.558	1.87064e-49	NO
Plat	6.74584e-53	0.257888	0.585	0.275	2.09485e-48	NO
Ptprb	3.52908e-52	-0.427575	0.712	0.78	1.09592e-47	NO
Slc6a6	1.54567e-51	0.258911	0.771	0.473	4.79993e-47	NO
Cavin2	1.82325e-50	0.289209	0.921	0.753	5.66191e-46	NO
Tmem100	8.29284e-48	0.252681	0.981	0.915	2.57526e-43	NO
AY036118	2.40616e-46	0.346322	0.908	0.741	7.47209e-42	NO
Rtl8a	8.8539e-46	0.258416	0.814	0.562	2.74949e-41	NO
Atf3	2.03141e-45	-0.293504	0.054	0.216	6.30833e-41	NO
Aldh2	3.41557e-45	-0.334265	0.77	0.79	1.06067e-40	NO
Efnb2	1.08712e-44	-0.340916	0.251	0.434	3.37593e-40	NO
Calcrl	8.6642e-42	-0.40298	0.761	0.783	2.69058e-37	NO
Rpl37a	1.91994e-41	-0.279728	0.934	0.925	5.96218e-37	NO
Rps24	1.56339e-40	-0.299388	0.769	0.793	4.85495e-36	NO
Epas1	4.94457e-40	-0.362479	0.812	0.824	1.53549e-35	NO
Vwf	1.8738e-38	-0.459285	0.201	0.379	5.81889e-34	NO
mt-Co3	9.8918e-38	-0.480839	0.989	0.988	3.0718e-33	NO
Rps15	2.90527e-37	-0.267593	0.845	0.857	9.02203e-33	NO
Rps27	1.86114e-35	-0.263159	0.972	0.954	5.77958e-31	NO
Gm11808	2.58826e-34	-0.25579	0.325	0.472	8.03759e-30	NO
Igfbp4	7.45763e-34	-0.279925	0.254	0.415	2.31589e-29	NO
Adgrf5	9.08231e-34	-0.310581	0.715	0.736	2.82042e-29	NO
Ace	1.84681e-33	-0.325898	0.798	0.791	5.73509e-29	NO
mt-Nd1	7.01417e-32	-0.460289	0.893	0.879	2.17818e-27	NO
mt-Cytb	5.13439e-28	-0.430677	0.956	0.95	1.59443e-23	NO
Hspb1	1.8753e-27	0.269883	0.664	0.435	5.82354e-23	NO
Fmo1	4.91057e-27	-0.253521	0.517	0.588	1.52493e-22	NO
Akap12	1.88815e-26	-0.291678	0.213	0.347	5.86345e-22	NO
Actb	6.22247e-26	0.400396	0.992	0.948	1.93233e-21	NO
Ltbp4	1.5202e-25	-0.260092	0.153	0.286	4.72083e-21	NO
Hpgd	3.8693e-25	0.257958	0.934	0.834	1.20157e-20	NO
mt-Nd3	3.13872e-23	-0.295273	0.328	0.425	9.74698e-19	NO
mt-Nd4	6.78882e-20	-0.274809	0.905	0.899	2.1082e-15	NO
mt-Nd2	1.15583e-19	-0.287453	0.715	0.697	3.58933e-15	NO
Tmsb10	4.70778e-18	-0.310083	0.66	0.676	1.46195e-13	NO
Lyve1	1.65376e-14	-0.440412	0.259	0.342	5.1356e-10	NO
Nr4a1	2.36275e-13	-0.251584	0.201	0.286	7.33728e-09	NO
Junb	2.56043e-13	-0.381207	0.541	0.558	7.95115e-09	NO
8430408G22Rik	1.2457e-10	-0.324368	0.215	0.291	3.86839e-06	NO
Cxcl12	1.27845e-10	-0.256189	0.93	0.889	3.97009e-06	NO
Fos	3.87623e-10	-0.512807	0.254	0.323	1.20373e-05	NO
Cyr61	8.71083e-10	-0.317089	0.179	0.25	2.70506e-05	NO
mt-Co1	1.03905e-08	-0.283413	0.96	0.941	0.000322668	NO

## Sheet: DEG_Vein
DEG_Vein	p_val	avg_logFC	pct.1	pct.2	p_val_adj	Sign_stringent_analysis
Cd74	2.31416e-150	1.32453	0.981	0.739	7.18641e-146	YES
Hspa8	1.90535e-124	0.672651	0.974	0.853	5.91687e-120	YES
Aqp1	2.12133e-120	0.706234	0.991	0.947	6.58757e-116	YES
H2-Ab1	3.63299e-113	0.825257	0.912	0.554	1.12819e-108	YES
H2-Aa	1.96149e-85	0.631395	0.88	0.562	6.0912e-81	YES
H2-Eb1	1.206e-63	0.550803	0.745	0.422	3.7451e-59	YES
Qsox1	1.62851e-47	0.351679	0.637	0.308	5.05718e-43	YES
Cyp1a1	1.84839e-132	2.88933	0.707	0.126	5.73999e-128	NO
Cyp1b1	3.45958e-112	0.945458	0.562	0.005	1.07434e-107	NO
Foxf1	1.92431e-83	0.625385	0.891	0.683	5.97575e-79	NO
mt-Atp6	7.4648e-72	-0.768405	0.989	0.992	2.31812e-67	NO
mt-Co2	3.21656e-70	-0.678552	0.861	0.955	9.9887e-66	NO
Cyp4b1	5.797e-64	-0.487561	0.208	0.565	1.8002e-59	NO
mt-Co3	1.49137e-62	-0.742771	0.984	0.986	4.63129e-58	NO
Ucp2	2.41162e-60	0.476473	0.773	0.435	7.48905e-56	NO
Id3	1.51435e-56	0.448795	0.933	0.821	4.70265e-52	NO
Ackr3	3.23778e-52	0.492557	0.59	0.246	1.00546e-47	NO
Ly6c1	6.17214e-52	0.514243	0.938	0.762	1.91669e-47	NO
Hist1h2bc	6.71542e-52	0.436928	0.646	0.32	2.08541e-47	NO
Cldn5	1.74145e-49	0.442222	0.988	0.918	5.4079e-45	NO
mt-Nd1	7.06105e-48	-0.682501	0.837	0.936	2.19274e-43	NO
AY036118	3.5622e-46	0.478032	0.901	0.779	1.10621e-41	NO
Eef2	4.20446e-45	0.341293	0.806	0.531	1.30565e-40	NO
Ubb	2.53823e-44	0.278503	0.996	0.976	7.88222e-40	NO
mt-Cytb	7.68634e-44	-0.633761	0.944	0.968	2.38692e-39	NO
mt-Nd3	2.81016e-43	-0.377748	0.227	0.517	8.72666e-39	NO
Aldoa	2.79608e-42	0.33741	0.781	0.543	8.68294e-38	NO
Hsp90ab1	3.6176e-42	0.376126	0.957	0.876	1.12341e-37	NO
TdTomato-UTR	1.17608e-40	0.321041	0.969	0.858	3.65219e-36	NO
Adam15	1.12819e-39	0.341173	0.778	0.548	3.50348e-35	NO
Hnrnpf	1.25935e-39	0.302563	0.747	0.483	3.91077e-35	NO
Tgm2	3.4254e-39	0.30763	0.704	0.425	1.06372e-34	NO
Wfdc1	2.4091e-38	0.318731	0.437	0.155	7.48122e-34	NO
Srgn	8.0255e-37	0.332378	0.938	0.833	2.49224e-32	NO
Rasip1	4.43231e-36	0.279053	0.674	0.401	1.37641e-31	NO
Cav2	5.90364e-36	0.324475	0.621	0.338	1.83332e-31	NO
Tmbim6	2.40143e-34	0.282281	0.861	0.684	7.4574e-30	NO
Sparc	4.41614e-34	0.353564	0.6	0.319	1.37139e-29	NO
Cd93	1.06306e-33	-0.335321	0.575	0.797	3.30124e-29	NO
mt-Co1	1.23423e-33	-0.567455	0.962	0.966	3.83277e-29	NO
H2-T23	1.42979e-33	0.317033	0.702	0.47	4.44007e-29	NO
Ly6a	2.17944e-33	0.351176	0.994	0.96	6.76803e-29	NO
Thbd	5.81386e-33	0.350814	0.916	0.826	1.80543e-28	NO
Arl6ip5	5.97597e-32	0.288209	0.708	0.491	1.85578e-27	NO
Tsc22d3	7.97716e-32	0.340386	0.728	0.472	2.47723e-27	NO
mt-Nd4	1.43338e-31	-0.427394	0.876	0.926	4.45122e-27	NO
Tspo	2.47966e-31	0.277684	0.79	0.604	7.70033e-27	NO
Gm11808	1.75348e-30	-0.285053	0.405	0.641	5.44527e-26	NO
Hspb1	2.29132e-30	0.413361	0.627	0.382	7.11546e-26	NO
Ehd1	2.95929e-30	0.283075	0.67	0.452	9.18979e-26	NO
Hist1h1c	3.15107e-30	0.290458	0.427	0.177	9.78534e-26	NO
Pecam1	3.54777e-30	0.262916	0.883	0.781	1.10173e-25	NO
Cxcl12	1.11374e-29	0.275993	0.493	0.227	3.45861e-25	NO
mt-Nd2	1.15064e-28	-0.391684	0.665	0.808	3.57318e-24	NO
Rpl31	2.22282e-28	-0.309257	0.812	0.884	6.90274e-24	NO
Crip2	2.96834e-28	0.255525	0.971	0.915	9.21789e-24	NO
Dnaja1	4.15042e-28	0.272119	0.775	0.591	1.28887e-23	NO
Actb	4.89545e-28	0.586028	0.971	0.924	1.52023e-23	NO
Kank3	6.61451e-28	0.263768	0.693	0.494	2.05407e-23	NO
Tpt1	1.41002e-27	-0.287404	0.845	0.91	4.37869e-23	NO
Slc9a3r2	4.9995e-27	0.274063	0.886	0.773	1.55254e-22	NO
Plk2	1.96931e-26	0.250716	0.448	0.198	6.11551e-22	NO
H3f3b	3.02386e-26	0.26583	0.947	0.829	9.39029e-22	NO
Cd81	5.67262e-26	0.262809	0.914	0.808	1.76157e-21	NO
Tmsb10	1.2498e-25	-0.381107	0.893	0.936	3.88114e-21	NO
Lyve1	2.34888e-25	0.274764	0.937	0.826	7.29423e-21	NO
Ifi27l2a	6.28434e-25	-0.29027	0.163	0.372	1.95154e-20	NO
Ddit4	1.67764e-24	0.271144	0.567	0.332	5.20976e-20	NO
Vwf	8.43001e-24	-0.569016	0.844	0.897	2.61786e-19	NO
Egfl7	1.28292e-23	0.252201	0.95	0.926	3.98399e-19	NO
Tmem100	3.13409e-23	0.305287	0.909	0.841	9.7326e-19	NO
Dusp1	5.27645e-23	0.396928	0.813	0.696	1.63855e-18	NO
Slc3a2	5.36233e-23	0.27818	0.893	0.744	1.66522e-18	NO
Hbb-bs	1.13445e-21	0.431185	0.076	0.232	3.52291e-17	NO
Ramp2	1.18812e-21	-0.268376	0.942	0.958	3.68959e-17	NO
Calcrl	1.08299e-17	-0.286398	0.676	0.797	3.36312e-13	NO
Tspan8	9.05067e-15	0.25731	0.459	0.291	2.81059e-10	NO
Lrg1	4.18742e-13	0.269346	0.658	0.488	1.30036e-08	NO
Prss23	7.43569e-12	-0.254732	0.931	0.937	2.30908e-07	NO

## Sheet: DEG_CapillaryA
DEG_CapillaryA	p_val	avg_logFC	pct.1	pct.2	p_val_adj	Sign_stringent_analysis
Cd74	0	1.55867	0.995	0.736	0	YES
H2-Ab1	0	0.935512	0.965	0.63	0	YES
H2-Aa	0	0.836174	0.944	0.569	0	YES
H2-Eb1	0	0.735302	0.889	0.459	0	YES
Hspa8	0	0.723685	0.976	0.808	0	YES
Sparcl1	0	0.612882	0.64	0.138	0	YES
Sparc	0	0.492698	0.852	0.565	0	YES
Srgn	0	0.47962	0.864	0.58	0	YES
Igtp	0	0.477175	0.473	0.126	0	YES
Adam15	0	0.433716	0.669	0.278	0	YES
H2-DMa	0	0.423706	0.596	0.179	0	YES
Cd34	0	0.413678	0.548	0.185	0	YES
Qsox1	0	0.397283	0.603	0.199	0	YES
Tap1	0	0.367563	0.49	0.124	0	YES
H2-DMb1	0	0.364446	0.646	0.274	0	YES
Cyp1a1	0	2.70188	0.605	0.023	0	NO
Foxf1	0	0.707124	0.936	0.714	0	NO
Cyp1b1	0	0.649839	0.421	0	0	NO
Sgk1	0	0.583773	0.654	0.324	0	NO
Aqp1	0	0.56521	0.968	0.84	0	NO
Ly6c1	0	0.519569	0.97	0.832	0	NO
AY036118	0	0.438113	0.88	0.734	0	NO
Hsp90ab1	0	0.430274	0.938	0.798	0	NO
Ackr3	0	0.414434	0.378	0.042	0	NO
Ucp2	0	0.406557	0.784	0.472	0	NO
Glul	0	0.387796	0.568	0.18	0	NO
Eef2	0	0.383826	0.735	0.403	0	NO
Tmcc2	0	0.370841	0.531	0.235	0	NO
Wfdc1	0	0.368269	0.691	0.343	0	NO
Serpinh1	0	0.367666	0.778	0.491	0	NO
Pecam1	0	0.366881	0.893	0.685	0	NO
Gbp7	0	0.364534	0.523	0.194	0	NO
Cav2	0	0.357381	0.627	0.325	0	NO
Phlda3	0	0.354121	0.507	0.208	0	NO
H2-T23	0	0.342135	0.618	0.299	0	NO
Timp3	0	0.342094	0.575	0.274	0	NO
Dnaja1	0	0.340805	0.768	0.497	0	NO
Hist1h2bc	0	0.340375	0.577	0.27	0	NO
Rasip1	0	0.33856	0.69	0.369	0	NO
Hnrnpf	0	0.323342	0.74	0.45	0	NO
Tap2	0	0.317321	0.522	0.171	0	NO
Kank3	0	0.313492	0.71	0.427	0	NO
Cav1	0	0.305601	0.909	0.728	0	NO
Serinc1	0	0.288066	0.562	0.239	0	NO
Carhsp1	0	0.274237	0.535	0.229	0	NO
Ntrk2	0	0.264702	0.343	0.05	0	NO
Akap2	0	0.257362	0.439	0.141	0	NO
Vcp	0	0.253978	0.5	0.202	0	NO
Hspa12b	0	0.251279	0.441	0.151	0	NO
Ramp2	0	-0.342434	0.964	0.972	0	NO
Hilpda	0	-0.499189	0.482	0.684	0	NO
mt-Nd1	0	-0.648909	0.796	0.872	0	NO
mt-Co2	0	-0.68766	0.802	0.915	0	NO
mt-Co3	0	-0.688984	0.954	0.975	0	NO
Cyp4b1	0	-0.716976	0.397	0.772	0	NO
mt-Atp6	0	-0.787608	0.964	0.99	0	NO
Plvap	0	-0.824558	0.611	0.879	0	NO
Dusp1	1.34312e-303	0.403654	0.838	0.623	4.17093e-299	NO
Crip2	4.26702e-302	0.288728	0.963	0.872	1.32508e-297	NO
Anxa2	1.18803e-299	0.320112	0.785	0.533	3.6893e-295	NO
Mmrn2	5.81965e-286	0.262053	0.404	0.139	1.80723e-281	NO
Tspan7	1.23591e-282	-0.322603	0.912	0.939	3.83801e-278	NO
mt-Cytb	8.84902e-276	-0.60408	0.903	0.938	2.74797e-271	NO
Thbd	6.60641e-274	0.386944	0.851	0.67	2.05155e-269	NO
Afap1l1	6.14052e-271	0.257945	0.614	0.323	1.90688e-266	NO
Tmem100	1.38568e-270	0.269284	0.981	0.943	4.30309e-266	NO
Slc9a3r2	6.17611e-263	0.281511	0.907	0.75	1.91793e-258	NO
Tsc22d1	1.87739e-262	0.311678	0.62	0.343	5.83005e-258	NO
Tsc22d3	1.95689e-256	0.282315	0.586	0.306	6.07691e-252	NO
Emcn	5.84222e-254	0.294085	0.588	0.318	1.81424e-249	NO
Gstm1	2.39937e-248	0.348323	0.845	0.682	7.45099e-244	NO
Gpihbp1	4.27718e-247	-0.335006	0.774	0.898	1.32824e-242	NO
Rps29	1.69694e-245	-0.315532	0.938	0.957	5.26967e-241	NO
Adgrf5	4.10339e-241	-0.362021	0.662	0.781	1.27427e-236	NO
mt-Nd3	2.90131e-239	-0.375105	0.214	0.416	9.00973e-235	NO
Ly6a	7.04483e-238	0.284548	0.99	0.958	2.1877e-233	NO
Epas1	1.57584e-237	-0.395429	0.787	0.842	4.89361e-233	NO
Plpp1	4.75268e-237	0.297531	0.827	0.607	1.4759e-232	NO
Ptprb	6.39151e-235	-0.401171	0.594	0.729	1.98482e-230	NO
Bcam	6.64118e-234	0.257264	0.598	0.336	2.06235e-229	NO
Gbp2	1.93198e-231	0.274273	0.438	0.191	5.99956e-227	NO
Ppp1r16b	1.94916e-228	0.259033	0.541	0.279	6.05292e-224	NO
mt-Nd2	3.18292e-223	-0.423387	0.567	0.697	9.88423e-219	NO
Aldoa	1.39568e-217	0.262254	0.734	0.509	4.33416e-213	NO
Cd81	2.30004e-217	0.364598	0.437	0.209	7.14254e-213	NO
mt-Nd4	5.27306e-204	-0.409657	0.787	0.851	1.63749e-199	NO
Cavin2	3.1677e-203	0.274136	0.906	0.796	9.83699e-199	NO
Iigp1	9.83681e-201	0.321841	0.339	0.132	3.05472e-196	NO
Calcrl	6.35177e-196	-0.391476	0.645	0.743	1.97248e-191	NO
Tubb2a	8.15165e-196	0.279664	0.658	0.437	2.53141e-191	NO
Id3	2.0747e-193	0.268539	0.888	0.753	6.44277e-189	NO
mt-Co1	5.18039e-178	-0.48528	0.881	0.914	1.60872e-173	NO
Hspa5	1.45861e-177	0.251187	0.685	0.47	4.52958e-173	NO
Hspb1	1.30301e-176	0.321093	0.535	0.313	4.04638e-172	NO
Gm11808	9.03291e-166	-0.250635	0.269	0.443	2.80508e-161	NO
Cd93	3.65699e-163	-0.279667	0.666	0.763	1.13564e-158	NO
Ctla2a	6.20329e-163	-0.313278	0.873	0.901	1.92637e-158	NO
Gstp1	6.63512e-157	0.337805	0.414	0.223	2.06047e-152	NO
Eng	8.77267e-156	-0.279176	0.761	0.813	2.72427e-151	NO
Tspan8	2.34051e-152	0.252554	0.533	0.328	7.26823e-148	NO
Akap12	3.18486e-143	-0.283494	0.163	0.316	9.89026e-139	NO
Lpl	4.15856e-133	0.253937	0.549	0.353	1.2914e-128	NO
Rpl37	1.97828e-132	-0.251722	0.828	0.863	6.14336e-128	NO
Cdkn1a	1.20068e-121	0.352539	0.805	0.638	3.72858e-117	NO
Tmsb10	1.3735e-110	-0.349796	0.78	0.803	4.26526e-106	NO
Ier3	2.93026e-101	-0.321199	0.438	0.54	9.09962e-97	NO
Bmpr2	8.79697e-93	-0.263551	0.444	0.536	2.73181e-88	NO
Junb	1.90549e-87	-0.340785	0.432	0.523	5.91732e-83	NO
Actb	2.51872e-80	0.337497	0.977	0.948	7.82163e-76	NO

## Sheet: DEG_CapillaryB
DEG_CapillaryB	p_val	avg_logFC	pct.1	pct.2	p_val_adj	Sign_stringent_analysis
Cd74	2.62986e-234	0.931239	0.876	0.304	8.16676e-230	YES
Anxa2	7.78156e-165	0.52421	0.855	0.452	2.41649e-160	YES
Cd34	2.87969e-163	0.553493	0.952	0.722	8.94258e-159	YES
Plaur	1.34271e-155	0.54307	0.842	0.396	4.16965e-151	YES
Sparc	2.51717e-146	0.510179	0.741	0.254	7.81681e-142	YES
Emcn	1.05976e-88	0.378915	0.881	0.606	3.29097e-84	YES
Abi3bp	8.72001e-81	-0.348861	0.159	0.475	2.70791e-76	YES
Crip1	2.44919e-63	0.48188	0.94	0.802	7.6057e-59	YES
Cyp1a1	1.51239e-190	2.79276	0.62	0.115	4.69657e-186	NO
Foxf1	3.46453e-181	0.642339	0.945	0.665	1.07588e-176	NO
Timp3	5.33801e-173	0.70497	0.966	0.582	1.65767e-168	NO
Hspa8	1.01418e-165	0.541991	0.991	0.908	3.14944e-161	NO
Cdkn1a	3.08231e-163	0.730108	0.99	0.728	9.57179e-159	NO
Lmna	5.98815e-120	0.413786	0.791	0.397	1.85956e-115	NO
Ly6c1	6.10859e-116	0.421575	0.997	0.973	1.89696e-111	NO
H2-Ab1	1.13079e-115	0.384341	0.612	0.186	3.51155e-111	NO
Eef2	8.55435e-108	0.403311	0.866	0.545	2.65647e-103	NO
Pecam1	1.73983e-107	0.385106	0.965	0.815	5.40287e-103	NO
Actb	9.47209e-107	0.833049	0.998	0.931	2.94146e-102	NO
Tgm2	3.44306e-105	0.298412	0.601	0.19	1.06921e-100	NO
Dnaja1	2.17862e-103	0.422193	0.932	0.661	6.7655e-99	NO
Hsp90ab1	2.88454e-103	0.410638	0.99	0.914	8.95765e-99	NO
Aldoa	5.19996e-103	0.414734	0.873	0.603	1.61479e-98	NO
mt-Atp6	1.21618e-100	-0.770794	0.983	0.993	3.77671e-96	NO
Serpinh1	4.90407e-98	0.402687	0.895	0.607	1.52291e-93	NO
Nqo1	9.87635e-95	0.279652	0.319	0.02	3.067e-90	NO
Ecm1	6.38728e-91	0.394094	0.616	0.251	1.98351e-86	NO
Crip2	4.04471e-89	0.315791	0.998	0.947	1.25604e-84	NO
Rhoc	2.57217e-88	0.386399	0.936	0.7	7.98761e-84	NO
Gstp1	4.41959e-87	0.492807	0.551	0.209	1.37246e-82	NO
Ucp2	1.42e-86	0.347259	0.744	0.383	4.40965e-82	NO
H2-Aa	3.37899e-86	0.283776	0.487	0.135	1.04931e-81	NO
TdTomato-UTR	4.81575e-86	0.383066	0.989	0.81	1.49548e-81	NO
Serinc1	4.80694e-85	0.288318	0.733	0.368	1.49275e-80	NO
Ccdc184	6.30269e-85	0.423292	0.77	0.415	1.95724e-80	NO
mt-Nd1	8.41925e-85	-0.769989	0.917	0.948	2.61451e-80	NO
mt-Co2	8.4553e-83	-0.665746	0.922	0.967	2.62571e-78	NO
Cavin3	1.54978e-81	0.367241	0.744	0.411	4.81268e-77	NO
Vcp	5.10312e-81	0.274949	0.691	0.348	1.58472e-76	NO
Hspb1	5.88675e-80	0.478891	0.974	0.823	1.82807e-75	NO
Ppp1r16b	2.77936e-79	0.343122	0.759	0.418	8.63103e-75	NO
Pls3	6.60158e-79	0.313936	0.719	0.38	2.05005e-74	NO
Pkm	8.04875e-79	0.32022	0.763	0.459	2.49946e-74	NO
Tsc22d1	2.12232e-78	0.379018	0.811	0.494	6.59065e-74	NO
Sdcbp	3.45649e-78	0.288954	0.759	0.435	1.07338e-73	NO
Afap1l1	4.12443e-78	0.298914	0.781	0.459	1.2808e-73	NO
Phlda3	4.79778e-78	0.352483	0.906	0.631	1.4899e-73	NO
Krt80	7.26932e-77	0.308875	0.808	0.487	2.25741e-72	NO
Myl6	7.35821e-77	0.301831	0.99	0.932	2.28502e-72	NO
Calcrl	1.62888e-75	-0.4719	0.66	0.823	5.05834e-71	NO
Rtn4	7.13522e-75	0.308195	0.774	0.467	2.21577e-70	NO
Hnrnpk	1.04455e-74	0.311409	0.855	0.58	3.24375e-70	NO
Adgrf5	3.3275e-74	-0.49455	0.785	0.891	1.03332e-69	NO
Slc9a3r2	1.36483e-70	0.300164	0.972	0.872	4.23835e-66	NO
Hnrnpf	1.62887e-70	0.283743	0.814	0.53	5.05831e-66	NO
mt-Co3	2.39469e-67	-0.710709	0.985	0.991	7.43648e-63	NO
Plk2	1.98541e-66	0.31055	0.774	0.435	6.16548e-62	NO
Rasip1	8.61014e-65	0.250303	0.739	0.426	2.67379e-60	NO
Sqstm1	1.3063e-64	0.290762	0.796	0.478	4.05657e-60	NO
Abhd2	4.13906e-64	0.393253	0.546	0.238	1.28534e-59	NO
Tagln2	5.94764e-64	0.313761	0.943	0.756	1.84698e-59	NO
mt-Cytb	2.09408e-63	-0.679643	0.965	0.988	6.50296e-59	NO
Ramp2	4.10481e-63	-0.281623	0.981	0.987	1.27471e-58	NO
Cd200	5.88397e-63	0.258814	0.634	0.324	1.82721e-58	NO
Tuba1a	1.21848e-62	0.315068	0.97	0.888	3.78387e-58	NO
AY036118	2.00656e-62	0.380343	0.895	0.727	6.23116e-58	NO
Anxa5	6.20794e-62	0.264494	0.767	0.474	1.92781e-57	NO
Serpine1	6.77536e-62	0.358732	0.791	0.479	2.10402e-57	NO
Bax	4.25915e-61	0.26369	0.772	0.459	1.32264e-56	NO
Gnb1	2.83444e-60	0.304415	0.875	0.625	8.80207e-56	NO
Tspo	1.20223e-58	0.295516	0.903	0.717	3.7334e-54	NO
Emp2	4.96751e-58	-0.334302	0.962	0.981	1.54261e-53	NO
Sema3c	7.03284e-58	0.258455	0.657	0.342	2.18398e-53	NO
Gstm1	1.59882e-54	0.357649	0.95	0.818	4.96499e-50	NO
Nhlrc2	8.72801e-54	0.253597	0.83	0.58	2.7104e-49	NO
Tubb5	5.06006e-52	0.280213	0.856	0.637	1.57135e-47	NO
mt-Nd2	7.44978e-52	-0.488812	0.768	0.851	2.31345e-47	NO
mt-Nd3	1.35391e-51	-0.443924	0.399	0.597	4.20443e-47	NO
Rps29	1.87689e-50	-0.324973	0.972	0.976	5.82848e-46	NO
H3f3b	6.14261e-50	0.268536	0.96	0.812	1.90753e-45	NO
Pam	1.0687e-49	0.319839	0.702	0.431	3.31875e-45	NO
Tmbim6	1.36708e-48	0.259095	0.908	0.727	4.24532e-44	NO
Hist1h2bc	2.53716e-47	0.250421	0.618	0.343	7.87891e-43	NO
Dusp3	2.54577e-47	0.255126	0.836	0.589	7.90563e-43	NO
Apln	4.48177e-45	0.26313	0.649	0.387	1.39177e-40	NO
Cyp4b1	2.89494e-44	-0.310322	0.969	0.98	8.98994e-40	NO
mt-Nd4	5.13017e-40	-0.411177	0.91	0.944	1.59312e-35	NO
Plpp1	2.99602e-39	0.257267	0.906	0.741	9.30383e-35	NO
Hbb-bs	2.04535e-38	-0.2616	0.118	0.309	6.35162e-34	NO
Hsp90aa1	2.1421e-36	0.25683	0.758	0.526	6.65208e-32	NO
mt-Co1	6.99368e-36	-0.513758	0.968	0.967	2.17182e-31	NO
Tmcc2	7.5776e-35	0.269639	0.729	0.509	2.35315e-30	NO
Atf3	1.00691e-34	-0.450234	0.101	0.277	3.12685e-30	NO
Kdr	5.33276e-31	-0.365794	0.899	0.933	1.65604e-26	NO
Hilpda	8.34157e-31	-0.320949	0.457	0.579	2.59039e-26	NO
Klf2	9.23941e-30	-0.392793	0.914	0.902	2.86921e-25	NO
Hpgd	1.82842e-27	-0.284407	0.643	0.708	5.67798e-23	NO
Epas1	4.82519e-26	-0.265589	0.787	0.816	1.49841e-21	NO
Slco2a1	7.58769e-20	-0.291839	0.668	0.708	2.35628e-15	NO

## Sheet: DEG_Lymphatic
DEG_Lymphatic	p_val	avg_logFC	pct.1	pct.2	p_val_adj	Sign_stringent_analysis
Hspa8	2.30715e-30	0.569667	0.957	0.878	7.16461e-26	YES
Aqp1	3.37736e-23	0.696642	0.914	0.702	1.0488e-18	YES
Eef2	5.55687e-23	0.499326	0.773	0.489	1.72563e-18	YES
Pard6g	9.60252e-16	0.420378	0.81	0.569	2.98197e-11	YES
Serinc1	2.39419e-14	0.339562	0.562	0.261	7.43493e-10	YES
Cyp1a1	1.29762e-29	0.945743	0.492	0.011	4.02962e-25	NO
Cd74	3.79131e-26	0.78895	0.782	0.362	1.17735e-21	NO
AY036118	1.05692e-16	0.502575	0.909	0.798	3.28217e-12	NO
Rsrp1	1.03195e-15	0.411637	0.78	0.532	3.20463e-11	NO
Cavin2	2.93934e-14	0.505132	0.862	0.734	9.12781e-10	NO
Kank3	6.10547e-14	0.346785	0.706	0.415	1.89599e-09	NO
Gpm6a	9.69677e-13	0.313632	0.499	0.191	3.01123e-08	NO
Neat1	1.14151e-12	0.403624	0.605	0.346	3.54486e-08	NO
Pecam1	2.19008e-12	0.31808	0.7	0.441	6.80106e-08	NO
Fam43a	3.66326e-12	0.307163	0.508	0.218	1.13759e-07	NO
H2-Ab1	7.64088e-12	0.357228	0.54	0.261	2.3728e-07	NO
Pabpc1	2.40451e-10	0.267344	0.497	0.245	7.46695e-06	NO
Vcp	2.71365e-10	0.257153	0.482	0.229	8.42697e-06	NO
Zfp512	2.787e-10	0.250077	0.374	0.122	8.65475e-06	NO
Serinc3	2.98657e-10	0.539869	0.752	0.553	9.27449e-06	NO
Aplp2	4.68561e-10	0.304281	0.857	0.718	1.45507e-05	NO
Hjurp	5.40017e-10	0.338739	0.536	0.309	1.67697e-05	NO
Ehd2	6.93735e-10	0.253579	0.497	0.255	2.15432e-05	NO
Glud1	1.08527e-09	0.266021	0.49	0.245	3.37019e-05	NO
Cav1	3.61696e-09	0.303653	0.596	0.367	0.000112321	NO
Cav2	7.43544e-09	0.284103	0.404	0.186	0.0002309	NO
mt-Atp6	1.12647e-08	-0.388363	0.963	0.979	0.000349816	NO
Abhd17b	1.60069e-08	0.250663	0.473	0.245	0.000497077	NO
Cd47	2.41033e-08	0.286713	0.778	0.681	0.000748503	NO
Tgm2	3.67646e-08	0.309403	0.518	0.309	0.00114169	NO
Selenop	5.18806e-08	0.348892	0.955	0.814	0.0016111	NO
Txnip	5.34523e-08	0.282007	0.568	0.356	0.00165991	NO
Emcn	8.31724e-08	0.281068	0.577	0.346	0.00258284	NO
Elk3	1.22252e-07	0.257049	0.471	0.266	0.00379641	NO
Ly6a	1.53174e-07	0.290043	0.665	0.489	0.00475667	NO
Fbln5	2.34528e-07	0.299167	0.536	0.362	0.00728305	NO
mt-Nd1	2.93689e-07	-0.344262	0.844	0.91	0.00912023	NO
Mmrn2	6.0959e-07	0.26709	0.479	0.298	0.0189302	NO
mt-Co2	7.46347e-07	-0.389211	0.782	0.851	0.0231771	NO
Ddit4	1.34855e-06	0.264106	0.441	0.25	0.0418778	NO
Trf	1.71566e-06	0.292007	0.577	0.399	0.053278	NO
mt-Co3	3.14746e-06	-0.353965	0.963	0.963	0.0977413	NO
Ndufc2	3.49432e-06	0.281339	0.665	0.532	0.108512	NO
H2-Aa	3.69219e-06	0.281447	0.4	0.218	0.114657	NO
Btg2	3.98802e-06	0.25441	0.413	0.234	0.123844	NO
Fscn1	4.0816e-06	0.274952	0.469	0.309	0.12675	NO
Igfbp5	2.16966e-05	-0.378109	0.117	0.245	0.673767	NO
Actb	0.0005631	0.437684	0.968	0.963	1	NO
Ifi27l2a	0.00165612	-0.342757	0.343	0.436	1	NO
Lhfp	0.00224782	-0.275899	0.194	0.287	1	NO
mt-Cytb	0.00279783	-0.328848	0.853	0.915	1	NO
Mfge8	0.0439758	-0.268505	0.305	0.367	1	NO
