# Supplementary material for: Single-cell RNA sequencing profiling of mouse endothelial cells in response to pulmonary arterial hypertension
Source: Cardiovasc Res. 2021 Nov 15;118(11):2519–34. doi: 10.1093/cvr/cvab296 (PMC9400412; doi:10.1093/cvr/cvab296)
Supplement: cvab296_Supplementary_Data [file cvab296_supplementary_data.zip › Supplementary_Table_S3_cvr_submission.2.xlsx]

## Sheet: Sheet1
ENSEMBL	name	type	chr	start	end	str	LogFC_SuHx_vs_Norm	padj_SuHx_vs_Norm
ENSMUSG00000000028.14	Cdc45	protein_coding	chr16	18780447	18811987	-	1.26866	0.0108252
ENSMUSG00000000159.15	Igsf5	protein_coding	chr16	96361668	96525580	+	1.16386	0.0422776
ENSMUSG00000000303.12	Cdh1	protein_coding	chr8	106603351	106670246	+	1.11217	0.03658
ENSMUSG00000000416.16	Cttnbp2	protein_coding	chr6	18366478	18514843	-	1.207	0.0340876
ENSMUSG00000000420.15	Galnt1	protein_coding	chr18	24205344	24286818	+	-0.861011	0.0425294
ENSMUSG00000000531.4	Grasp	protein_coding	chr15	101224207	101232755	+	-2.30918	0.000234474
ENSMUSG00000000708.14	Kat2b	protein_coding	chr17	53566861	53672720	+	-1.08351	0.0251206
ENSMUSG00000000732.9	Icosl	protein_coding	chr10	78069302	78083913	+	1.57395	0.0105936
ENSMUSG00000000869.12	Il4	protein_coding	chr11	53602982	53618669	-	-3.4149	0.0105592
ENSMUSG00000001119.7	Col6a1	protein_coding	chr10	76708792	76726168	-	1.30225	0.0166998
ENSMUSG00000001240.13	Ramp2	protein_coding	chr11	101246028	101259546	+	-1.97846	2.65727e-06
ENSMUSG00000001270.9	Ckb	protein_coding	chr12	111669361	111672338	-	1.30741	0.0127358
ENSMUSG00000001288.14	Rarg	protein_coding	chr15	102234938	102257517	-	1.30528	0.0354139
ENSMUSG00000001300.16	Efnb2	protein_coding	chr8	8617434	8661242	-	-1.78881	0.00517202
ENSMUSG00000001435.15	Col18a1	protein_coding	chr10	77052178	77166548	-	1.90592	0.0169594
ENSMUSG00000001467.5	Cyp51	protein_coding	chr5	4081145	4104746	-	1.23239	0.0266551
ENSMUSG00000001482.15	Def8	protein_coding	chr8	123423527	123463270	+	1.319	0.0363741
ENSMUSG00000001847.14	Rac1	protein_coding	chr5	143503634	143528036	-	-1.39662	0.00687003
ENSMUSG00000002058.13	Unc119	protein_coding	chr11	78343482	78349164	+	-2.32831	0.0238672
ENSMUSG00000002103.15	Acp2	protein_coding	chr2	91202885	91214098	+	1.09776	0.0241932
ENSMUSG00000002265.16	Peg3	protein_coding	chr7	6703892	6730431	-	1.26318	0.0102846
ENSMUSG00000002307.15	Daxx	protein_coding	chr17	33909414	33915589	+	1.0526	0.0287747
ENSMUSG00000002393.14	Nr2f6	protein_coding	chr8	71374123	71381960	-	-1.97392	0.00528547
ENSMUSG00000002489.15	Tiam1	protein_coding	chr16	89787111	89980080	-	2.00922	0.00537268
ENSMUSG00000002504.14	Slc9a3r2	protein_coding	chr17	24639282	24650305	-	-1.05677	0.0408775
ENSMUSG00000002688.8	Prkd1	protein_coding	chr12	50341231	50649098	-	-1.50512	0.00173176
ENSMUSG00000002763.16	Pex6	protein_coding	chr17	46711463	46725541	+	-1.27035	0.00912046
ENSMUSG00000002910.11	Arrdc2	protein_coding	chr8	70835129	70839720	-	-2.10947	4.28064e-07
ENSMUSG00000002985.16	Apoe	protein_coding	chr7	19696109	19699188	-	-1.15832	0.0288937
ENSMUSG00000002992.17	Apoc2	protein_coding	chr7	19671579	19677941	-	-2.6668	0.00119195
ENSMUSG00000002997.15	Prkar2b	protein_coding	chr12	31958476	32061296	-	-1.93098	0.00343616
ENSMUSG00000003068.16	Stk11	protein_coding	chr10	80115803	80130682	+	-1.15021	0.0139429
ENSMUSG00000003123.15	Lipe	protein_coding	chr7	25379527	25398710	-	1.61167	0.0220933
ENSMUSG00000003233.11	Dvl3	protein_coding	chr16	20516982	20532520	+	-1.56973	0.0204656
ENSMUSG00000003604.14	Aven	protein_coding	chr2	112492964	112634573	+	-1.54216	0.0295776
ENSMUSG00000003849.8	Nqo1	protein_coding	chr8	107388225	107403206	-	4.65288	2.29707e-20
ENSMUSG00000004500.9	Zfp324	protein_coding	chr7	12965838	12974236	+	1.25505	0.0321289
ENSMUSG00000004591.16	Pkn2	protein_coding	chr3	142790902	142882004	-	-1.29399	0.0323988
ENSMUSG00000004655.5	Aqp1	protein_coding	chr6	55336432	55348555	+	1.44714	0.00619315
ENSMUSG00000004798.14	Ulk2	protein_coding	chr11	61775649	61855073	-	-1.00232	0.023225
ENSMUSG00000005107.13	Slc2a9	protein_coding	chr5	38349273	38503143	-	1.81546	8.11207e-06
ENSMUSG00000005125.12	Ndrg1	protein_coding	chr15	66929321	66969640	-	1.30269	0.0032681
ENSMUSG00000005312.15	Ubqln1	protein_coding	chr13	58176156	58215653	-	-1.87167	0.00536472
ENSMUSG00000005410.6	Mcm5	protein_coding	chr8	75109569	75128439	+	1.12314	0.0116042
ENSMUSG00000005698.15	Ctcf	protein_coding	chr8	105636568	105682922	+	-1.16964	0.00134442
ENSMUSG00000005836.8	Gata6	protein_coding	chr18	11052510	11085635	+	-2.50878	6.86054e-14
ENSMUSG00000005951.13	Shpk	protein_coding	chr11	73199460	73224511	+	1.24696	0.0271727
ENSMUSG00000006169.19	Clint1	protein_coding	chr11	45852051	45910625	+	-1.54988	0.00374606
ENSMUSG00000006342.15	Susd2	protein_coding	chr10	75636706	75644008	-	1.74377	0.0115182
ENSMUSG00000006526.13	Tmem110	protein_coding	chr14	30825590	30877210	+	-1.46252	0.0359983
ENSMUSG00000006586.15	Runx1t1	protein_coding	chr4	13743436	13893649	+	-1.19105	0.00879876
ENSMUSG00000007476.18	Lrrc8a	protein_coding	chr2	30237715	30263790	+	-1.58519	0.00734907
ENSMUSG00000007570.15	Fance	protein_coding	chr17	28313530	28326568	+	-1.66919	0.0396088
ENSMUSG00000007783.10	Cpt1c	protein_coding	chr7	44959372	44974851	-	1.81768	0.00575662
ENSMUSG00000008305.18	Tle1	protein_coding	chr4	72117142	72200919	-	-2.59961	1.12847e-12
ENSMUSG00000008393.8	Carhsp1	protein_coding	chr16	8658587	8672153	-	0.990875	0.047593
ENSMUSG00000008429.8	Herpud2	protein_coding	chr9	25108132	25151820	-	-1.91694	0.00505874
ENSMUSG00000008859.8	Rala	protein_coding	chr13	17880571	17944239	-	-1.74394	0.00459851
ENSMUSG00000009185.2	Ccl8	protein_coding	chr11	82115185	82116799	+	-2.52387	0.0199817
ENSMUSG00000009555.16	Cdk9	protein_coding	chr2	32705784	32713076	-	-1.55633	0.0117917
ENSMUSG00000010517.7	Faf1	protein_coding	chr4	109676588	109963960	+	-1.5523	0.000837492
ENSMUSG00000010660.3	Plcd1	protein_coding	chr9	119071527	119093502	-	1.74396	0.000929352
ENSMUSG00000010797.6	Wnt2	protein_coding	chr6	17988940	18030585	-	1.40883	0.0259463
ENSMUSG00000011179.8	Odc1	protein_coding	chr12	17544794	17551505	+	-1.62873	0.007745
ENSMUSG00000011831.16	Evi5	protein_coding	chr5	107744795	107875107	-	-1.43179	0.0159022
ENSMUSG00000013643.13	Lypd8	protein_coding	chr11	58379043	58390728	+	-2.17986	0.000335574
ENSMUSG00000013646.17	Sh3bp5l	protein_coding	chr11	58330724	58347728	+	1.18204	0.0442657
ENSMUSG00000014158.12	Trpv4	protein_coding	chr5	114622152	114658421	-	1.74398	0.0110828
ENSMUSG00000014470.4	Rnf166	protein_coding	chr8	122466147	122476064	-	-2.00201	0.00322762
ENSMUSG00000014592.20	Camta1	protein_coding	chr4	150917322	151861876	-	-1.29732	0.0396088
ENSMUSG00000014704.10	Hoxa2	protein_coding	chr6	52162417	52164831	-	-1.60529	0.000363178
ENSMUSG00000014771.12	Pdcd2	protein_coding	chr17	15519208	15527301	-	-1.72895	0.00494098
ENSMUSG00000015133.17	Lrrk1	protein_coding	chr7	66226912	66388350	-	1.07476	0.0360378
ENSMUSG00000015189.12	Casd1	protein_coding	chr6	4600839	4643355	+	-1.14467	0.0398617
ENSMUSG00000015243.4	Abca1	protein_coding	chr4	53030787	53159895	-	1.10941	0.0343512
ENSMUSG00000015337.5	Endog	protein_coding	chr2	30171493	30174069	+	-2.544	0.0045578
ENSMUSG00000015468.14	Notch4	protein_coding	chr17	34564268	34588503	+	-1.73574	0.000400462
ENSMUSG00000015605.5	Srf	protein_coding	chr17	46546839	46556162	-	-1.3131	0.0470139
ENSMUSG00000015619.10	Gata3	protein_coding	chr2	9857078	9890034	-	-1.41521	0.00273392
ENSMUSG00000015750.15	Aph1a	protein_coding	chr3	95893969	95898288	+	0.969093	0.049763
ENSMUSG00000015776.12	Med22	protein_coding	chr2	26905262	26910677	-	1.09092	0.0413783
ENSMUSG00000015937.15	H2afy	protein_coding	chr13	56073619	56136361	-	-1.72805	0.00481565
ENSMUSG00000016382.15	Pls3	protein_coding	chrX	75785654	75875182	-	1.3189	0.0351816
ENSMUSG00000016494.9	Cd34	protein_coding	chr1	194938819	194961279	+	1.44341	0.00166534
ENSMUSG00000016496.7	Cd274	protein_coding	chr19	29367455	29388095	+	1.51481	0.0339098
ENSMUSG00000016757.10	Ttll12	protein_coding	chr15	83575119	83595157	-	1.06923	0.0283647
ENSMUSG00000016921.14	Srsf6	protein_coding	chr2	162931528	162937121	+	-1.1314	0.0359983
ENSMUSG00000016984.7	Etaa1	protein_coding	chr11	17938756	17953875	-	-1.49396	0.0363741
ENSMUSG00000017299.13	Dnttip1	protein_coding	chr2	164745983	164768607	+	-2.09255	0.0132404
ENSMUSG00000017466.9	Timp2	protein_coding	chr11	118301069	118355740	-	-1.51073	0.000837628
ENSMUSG00000017485.11	Top2b	protein_coding	chr14	16365179	16435462	+	-1.02666	0.0473726
ENSMUSG00000017756.9	Slc12a7	protein_coding	chr13	73733094	73816754	+	1.6079	0.0267527
ENSMUSG00000017781.17	Pitpna	protein_coding	chr11	75588097	75628804	+	-1.60047	0.0352348
ENSMUSG00000017831.7	Rab5a	protein_coding	chr17	53479234	53507671	+	-1.97693	0.00459851
ENSMUSG00000017978.18	Cadps2	protein_coding	chr6	23262773	23839421	-	-1.01101	0.0494757
ENSMUSG00000018326.9	Ywhab	protein_coding	chr2	163994960	164018588	+	-1.41996	0.011551
ENSMUSG00000018415.14	Gid4	protein_coding	chr11	60417145	60450927	+	-1.24677	0.035393
ENSMUSG00000018470.8	Kcnab3	protein_coding	chr11	69326258	69333042	+	2.71279	0.00018934
ENSMUSG00000018476.7	Kdm6b	protein_coding	chr11	69398508	69413675	-	-1.54426	0.0345196
ENSMUSG00000018845.14	Unc45b	protein_coding	chr11	82910550	82943403	+	-1.57715	0.00119393
ENSMUSG00000018920.11	Cxcl16	protein_coding	chr11	70453983	70459984	-	-1.11708	0.0122786
ENSMUSG00000018965.11	Ywhah	protein_coding	chr5	33018816	33027966	+	-1.21575	0.000225855
ENSMUSG00000019066.13	Rab3d	protein_coding	chr9	21907491	21918192	-	1.4266	0.00275164
ENSMUSG00000019158.9	Tmem160	protein_coding	chr7	16452779	16455494	+	-3.18905	0.0287983
ENSMUSG00000019235.9	Rps6kl1	protein_coding	chr12	85135249	85151264	-	1.51483	0.00784079
ENSMUSG00000019256.17	Ahr	protein_coding	chr12	35497974	35535038	-	-1.85521	9.69994e-05
ENSMUSG00000019564.12	Arid3a	protein_coding	chr10	79927043	79955018	+	1.91693	0.000585265
ENSMUSG00000019577.6	Pdk4	protein_coding	chr6	5483351	5496309	-	1.80666	0.00607596
ENSMUSG00000019774.8	Mtrf1l	protein_coding	chr10	5811887	5823910	-	-1.94852	0.00516846
ENSMUSG00000019782.10	Rwdd1	protein_coding	chr10	33996555	34019624	-	-1.49548	0.00991274
ENSMUSG00000019802.13	Sec63	protein_coding	chr10	42761496	42832514	+	-1.28114	0.00583438
ENSMUSG00000019806.13	Aig1	protein_coding	chr10	13647054	13868980	-	-1.40581	0.00230065
ENSMUSG00000019843.14	Fyn	protein_coding	chr10	39368855	39565381	+	-1.35154	0.00149468
ENSMUSG00000019857.7	Asf1a	protein_coding	chr10	53596757	53609225	+	-2.1521	0.00250869
ENSMUSG00000019878.8	Hsf2	protein_coding	chr10	57486385	57513135	+	-2.11254	0.0206402
ENSMUSG00000019909.4	Fam162b	protein_coding	chr10	51585416	51590517	-	-2.60102	0.00874649
ENSMUSG00000019960.8	Dusp6	protein_coding	chr10	99263231	99267489	+	1.10423	0.0479264
ENSMUSG00000019961.17	Tmpo	protein_coding	chr10	91147571	91181315	-	-1.36953	0.040104
ENSMUSG00000020038.10	Cry1	protein_coding	chr10	85131700	85185064	-	-1.69797	0.0310092
ENSMUSG00000020044.13	Timp3	protein_coding	chr10	86300372	86349506	+	1.24986	0.0205695
ENSMUSG00000020057.2	Dram1	protein_coding	chr10	88322804	88379080	-	0.990277	0.047593
ENSMUSG00000020085.15	Aifm2	protein_coding	chr10	61715263	61739260	+	0.997276	0.0344357
ENSMUSG00000020087.5	Tysnd1	protein_coding	chr10	61695514	61702773	+	-2.61878	0.000391799
ENSMUSG00000020105.9	Lrig3	protein_coding	chr10	125966168	126015359	+	-1.8628	4.03257e-08
ENSMUSG00000020134.13	Peli1	protein_coding	chr11	21091291	21150323	+	-2.23677	0.00149468
ENSMUSG00000020253.15	Ppm1m	protein_coding	chr9	106194947	106199746	-	-1.64083	0.0333781
ENSMUSG00000020277.10	Pfkl	protein_coding	chr10	77986947	78010083	-	1.42828	0.0258185
ENSMUSG00000020326.7	Ccng1	protein_coding	chr11	40748552	40755311	-	1.50388	0.000659644
ENSMUSG00000020349.4	Ppp2ca	protein_coding	chr11	52098681	52127778	+	-1.5684	4.68143e-05
ENSMUSG00000020358.17	Hnrnpab	protein_coding	chr11	51600100	51606847	-	-2.06711	0.000662482
ENSMUSG00000020375.9	Rufy1	protein_coding	chr11	50389286	50431125	-	-1.21464	0.0417045
ENSMUSG00000020376.16	Rnf130	protein_coding	chr11	50025346	50104758	+	-1.49171	0.000418741
ENSMUSG00000020402.11	Vdac1	protein_coding	chr11	52360860	52389397	+	0.829983	0.0357455
ENSMUSG00000020427.11	Igfbp3	protein_coding	chr11	7206086	7213923	-	-1.45646	0.00114116
ENSMUSG00000020482.4	Ccdc117	protein_coding	chr11	5528887	5542187	-	-1.71751	0.0199305
ENSMUSG00000020496.9	Rnf187	protein_coding	chr11	58932288	58938916	-	-2.53758	4.28064e-07
ENSMUSG00000020525.17	Ppm1d	protein_coding	chr11	85311244	85347066	+	-1.90203	0.000500587
ENSMUSG00000020581.11	Agr2	protein_coding	chr12	35992907	36004087	+	-2.13049	0.00179566
ENSMUSG00000020604.13	Arsg	protein_coding	chr11	109473374	109573330	+	1.42538	0.0151894
ENSMUSG00000020640.10	Itsn2	protein_coding	chr12	4592638	4713962	+	-1.27516	0.0238672
ENSMUSG00000020658.10	Efr3b	protein_coding	chr12	3962554	4038915	-	1.28296	0.0497464
ENSMUSG00000020773.11	Trim47	protein_coding	chr11	116105752	116127210	-	-1.9222	0.00287433
ENSMUSG00000020814.13	Mxra7	protein_coding	chr11	116803062	116828046	-	-2.85836	4.47364e-07
ENSMUSG00000020826.8	Nos2	protein_coding	chr11	78920787	78960254	+	2.18987	0.0054377
ENSMUSG00000020899.15	Pfas	protein_coding	chr11	68985697	69008460	-	-1.52834	0.0139567
ENSMUSG00000020978.10	Klhdc2	protein_coding	chr12	69296681	69310687	+	-2.51307	8.74034e-08
ENSMUSG00000021000.16	Ctage5	protein_coding	chr12	59095799	59191583	+	-1.10418	0.0227667
ENSMUSG00000021012.16	Zc3h14	protein_coding	chr12	98746964	98787753	+	-1.33584	0.0175765
ENSMUSG00000021054.6	Sgpp1	protein_coding	chr12	75714249	75735729	-	-1.74331	0.000133468
ENSMUSG00000021070.6	Bdkrb2	protein_coding	chr12	105563226	105595237	+	1.80615	0.0065656
ENSMUSG00000021102.4	Glrx5	protein_coding	chr12	105032688	105042906	+	-2.8878	8.75968e-06
ENSMUSG00000021185.16	Dglucy	protein_coding	chr12	100779057	100896981	+	2.88198	4.87438e-12
ENSMUSG00000021226.7	Acot2	protein_coding	chr12	83987861	83993873	+	-2.46649	0.000854661
ENSMUSG00000021253.7	Tgfb3	protein_coding	chr12	86056745	86079041	-	1.54064	0.0242082
ENSMUSG00000021271.5	Zfp839	protein_coding	chr12	110850253	110869996	+	-1.24246	0.0115129
ENSMUSG00000021326.12	Trim27	protein_coding	chr13	21179445	21194724	+	-1.71651	0.022959
ENSMUSG00000021360.16	Gcnt2	protein_coding	chr13	40859754	40960892	+	1.27891	0.0315019
ENSMUSG00000021365.15	Nedd9	protein_coding	chr13	41309581	41487362	-	1.7296	0.00294999
ENSMUSG00000021371.5	Mcur1	protein_coding	chr13	43538393	43560191	-	-0.957626	0.0435845
ENSMUSG00000021377.15	Dek	protein_coding	chr13	47084775	47106201	-	-1.25133	0.0256102
ENSMUSG00000021476.9	Habp4	protein_coding	chr13	64161824	64186537	+	-2.03405	0.00252324
ENSMUSG00000021482.10	Aaed1	protein_coding	chr13	64275280	64312710	-	-1.19435	0.00574089
ENSMUSG00000021496.12	Pcbd2	protein_coding	chr13	55727368	55776830	+	-2.2721	0.0044577
ENSMUSG00000021549.14	Rasa1	protein_coding	chr13	85214780	85289130	-	-1.47217	0.00062764
ENSMUSG00000021552.7	Gkap1	protein_coding	chr13	58233346	58275699	-	-1.85649	6.10596e-06
ENSMUSG00000021556.12	Golm1	protein_coding	chr13	59634626	59675811	-	1.4074	0.0184755
ENSMUSG00000021575.16	Ahrr	protein_coding	chr13	74211118	74292331	-	7.20437	1.44719e-33
ENSMUSG00000021596.16	Mctp1	protein_coding	chr13	76384535	77031810	+	1.51016	0.00874649
ENSMUSG00000021610.8	Clptm1l	protein_coding	chr13	73604006	73620605	+	-1.48298	0.000208895
ENSMUSG00000021668.15	Polk	protein_coding	chr13	96480690	96542579	-	1.04818	0.0176037
ENSMUSG00000021681.8	Aggf1	protein_coding	chr13	95350683	95375352	-	-1.4361	0.000762074
ENSMUSG00000021699.17	Pde4d	protein_coding	chr13	108449948	109953461	+	1.44195	0.00230065
ENSMUSG00000021731.10	Mrps30	protein_coding	chr13	118378381	118387252	-	-2.50574	1.09783e-05
ENSMUSG00000021749.6	Oit1	protein_coding	chr14	8348937	8378754	-	-2.4838	0.000276466
ENSMUSG00000021754.17	Map3k1	protein_coding	chr13	111746428	111808993	-	-1.19505	0.0219201
ENSMUSG00000021794.16	Glud1	protein_coding	chr14	34310727	34345265	+	-1.38427	0.00390404
ENSMUSG00000021835.15	Bmp4	protein_coding	chr14	46383520	46390669	-	-1.38274	0.0116042
ENSMUSG00000021846.9	Peli2	protein_coding	chr14	48120823	48281575	+	-1.41322	0.0340434
ENSMUSG00000021916.16	Glt8d1	protein_coding	chr14	31001400	31011991	+	-0.988355	0.00235051
ENSMUSG00000021922.17	Itih4	protein_coding	chr14	30886476	30902353	+	1.96178	0.00127025
ENSMUSG00000022048.8	Dpysl2	protein_coding	chr14	66802864	66868688	-	-1.76274	0.00649062
ENSMUSG00000022092.11	Ppp3cc	protein_coding	chr14	70217865	70289471	-	-1.87444	0.000267181
ENSMUSG00000022098.10	Bmp1	protein_coding	chr14	70474558	70520234	-	-1.29453	0.00051676
ENSMUSG00000022099.17	Dmtn	protein_coding	chr14	70601263	70636048	-	1.40261	0.00858755
ENSMUSG00000022114.5	Spry2	protein_coding	chr14	105891947	105896819	-	-3.26889	0.000868099
ENSMUSG00000022131.3	Gpr180	protein_coding	chr14	118137158	118163261	+	-1.76015	0.0350307
ENSMUSG00000022184.8	Fbxo4	protein_coding	chr15	3965445	3979573	-	-1.63306	0.019705
ENSMUSG00000022194.15	Pabpn1	protein_coding	chr14	54892500	54898169	+	-2.00498	0.00419101
ENSMUSG00000022223.9	Sdr39u1	protein_coding	chr14	55897283	55900293	-	0.953417	0.0286212
ENSMUSG00000022228.14	Zscan26	protein_coding	chr13	21442180	21453730	-	-2.45309	0.00437545
ENSMUSG00000022231.10	Sema5a	protein_coding	chr15	32244810	32696341	+	3.12716	1.07278e-11
ENSMUSG00000022378.14	Fam49b	protein_coding	chr15	63929097	64060478	-	-1.85046	9.08857e-05
ENSMUSG00000022385.10	Gtse1	protein_coding	chr15	85859707	85876572	+	3.1725	8.43696e-07
ENSMUSG00000022414.7	Tab1	protein_coding	chr15	80133154	80161701	+	1.24569	0.0408775
ENSMUSG00000022419.16	Deptor	protein_coding	chr15	55112317	55259271	+	-1.10223	0.0164573
ENSMUSG00000022436.15	Sh3bp1	protein_coding	chr15	78899667	78919517	+	1.71341	0.00219611
ENSMUSG00000022462.6	Slc38a2	protein_coding	chr15	96687394	96699698	-	1.18726	0.0106631
ENSMUSG00000022504.9	Ciita	protein_coding	chr16	10488178	10527564	+	1.8536	0.00119195
ENSMUSG00000022508.5	Bcl6	protein_coding	chr16	23965052	23988852	-	1.58014	0.000400462
ENSMUSG00000022526.7	Zfp251	protein_coding	chr15	76852148	76871435	-	1.42197	0.0340182
ENSMUSG00000022528.7	Hes1	protein_coding	chr16	30064384	30067796	+	-1.60819	0.00135077
ENSMUSG00000022548.14	Apod	protein_coding	chr16	31296192	31314808	-	-1.80622	0.0363046
ENSMUSG00000022574.6	Naprt	protein_coding	chr15	75890964	75894481	-	1.24889	0.0026383
ENSMUSG00000022575.4	Gsdmd	protein_coding	chr15	75862339	75867404	+	1.01369	0.0314242
ENSMUSG00000022579.10	Gpihbp1	protein_coding	chr15	75596628	75599481	+	-1.71703	0.00459851
ENSMUSG00000022594.14	Lynx1	protein_coding	chr15	74747852	74753046	-	1.70532	0.00011747
ENSMUSG00000022635.9	Zcrb1	protein_coding	chr15	93386097	93398334	-	-1.59954	0.00537268
ENSMUSG00000022663.3	Atg3	protein_coding	chr16	45158785	45188538	+	-2.27863	0.000400462
ENSMUSG00000022687.12	Boc	protein_coding	chr16	44485049	44558897	-	1.47817	0.00696556
ENSMUSG00000022742.5	Cpox	protein_coding	chr16	58670208	58680391	+	-2.11617	0.000179084
ENSMUSG00000022769.7	Sdf2l1	protein_coding	chr16	17130138	17132383	-	-1.42056	0.0482744
ENSMUSG00000022792.16	Yars2	protein_coding	chr16	16302965	16309640	+	-2.27202	0.000382391
ENSMUSG00000022812.13	Gsk3b	protein_coding	chr16	38089001	38246084	+	-1.57083	0.0241445
ENSMUSG00000022844.7	Pdia5	protein_coding	chr16	35397313	35490873	-	-0.988999	0.0342961
ENSMUSG00000022848.8	Dirc2	protein_coding	chr16	35694062	35769356	-	-2.02904	1.34274e-07
ENSMUSG00000022855.8	Senp2	protein_coding	chr16	22009484	22049269	+	-1.4454	0.00180218
ENSMUSG00000022863.14	Btg3	protein_coding	chr16	78359860	78377192	-	-1.66052	0.00321154
ENSMUSG00000022890.13	Atp5j	protein_coding	chr16	84827866	84835625	-	-1.36672	0.0405456
ENSMUSG00000022960.12	Donson	protein_coding	chr16	91677268	91688765	-	-2.01908	3.75406e-05
ENSMUSG00000023031.7	Cela1	protein_coding	chr15	100674425	100687920	-	-2.43953	0.00494098
ENSMUSG00000023032.12	Slc4a8	protein_coding	chr15	100761747	100823968	+	2.11725	9.69994e-05
ENSMUSG00000023036.14	Pcdhgc4	protein_coding	chr18	37815079	37841873	+	-1.8589	0.0144385
ENSMUSG00000023055.9	Calcoco1	protein_coding	chr15	102706779	102722178	-	1.14311	0.0435631
ENSMUSG00000023078.6	Cxcl13	protein_coding	chr5	95956951	95961068	+	-2.53205	0.00523754
ENSMUSG00000023092.16	Fhl1	protein_coding	chrX	56731787	56793346	+	1.01277	0.0358416
ENSMUSG00000023232.17	Serinc2	protein_coding	chr4	130253495	130279205	-	1.30593	0.0205442
ENSMUSG00000023267.10	Gabrr2	protein_coding	chr4	33062999	33095865	+	-1.61751	0.0151801
ENSMUSG00000023286.16	Ube2j2	protein_coding	chr4	155943831	155959604	+	-1.78344	0.00331288
ENSMUSG00000023307.13	2005-03-01	protein_coding	chr19	37207543	37222139	+	-1.8583	0.00347392
ENSMUSG00000023883.13	Phf10	protein_coding	chr17	14945009	14961273	-	-1.37608	0.0022085
ENSMUSG00000023988.8	Bysl	protein_coding	chr17	47599331	47611492	-	1.22875	0.0440289
ENSMUSG00000024002.16	Brd4	protein_coding	chr17	32196274	32284722	-	-1.22172	0.0198074
ENSMUSG00000024011.16	Pi16	protein_coding	chr17	29318877	29329413	+	2.37595	7.94937e-08
ENSMUSG00000024014.7	Pim1	protein_coding	chr17	29490812	29496111	+	-2.82762	0.00327045
ENSMUSG00000024029.4	Tff3	protein_coding	chr17	31125306	31129646	-	-2.17212	0.0170018
ENSMUSG00000024072.8	Yipf4	protein_coding	chr17	74489493	74500277	+	-2.01794	0.00815394
ENSMUSG00000024087.3	Cyp1b1	protein_coding	chr17	79706953	79715041	-	9.45349	2.34072e-85
ENSMUSG00000024091.8	Vapa	protein_coding	chr17	65580056	65613555	-	-2.02848	0.000560004
ENSMUSG00000024210.2	Ip6k3	protein_coding	chr17	27143969	27167764	-	1.50265	0.00858364
ENSMUSG00000024228.12	Nudt12	protein_coding	chr17	58999618	59013372	-	1.60663	0.00462894
ENSMUSG00000024277.14	Mapre2	protein_coding	chr18	23752333	23893861	+	1.12042	0.0425818
ENSMUSG00000024286.7	Ccny	protein_coding	chr18	9314044	9450150	-	-1.72333	1.17385e-05
ENSMUSG00000024290.8	Rock1	protein_coding	chr18	10064401	10181792	-	-1.14396	0.0173943
ENSMUSG00000024379.3	Tslp	protein_coding	chr18	32815383	32819799	+	-2.24684	0.00683566
ENSMUSG00000024479.3	Mal2	protein_coding	chr15	54571192	54602847	+	-1.22806	0.0409764
ENSMUSG00000024480.8	Ap3s1	protein_coding	chr18	46741876	46790826	+	-1.35159	0.0420117
ENSMUSG00000024517.16	Grp	protein_coding	chr18	65872820	65886579	+	-2.96606	5.13273e-06
ENSMUSG00000024601.8	Isoc1	protein_coding	chr18	58659482	58679570	+	-2.05381	0.0029104
ENSMUSG00000024610.14	Cd74	protein_coding	chr18	60803848	60812646	+	1.91805	0.000677307
ENSMUSG00000024640.9	Psat1	protein_coding	chr19	15904678	15947337	-	1.49361	0.00327045
ENSMUSG00000024726.9	Carnmt1	protein_coding	chr19	18670780	18704788	+	-2.77808	1.02804e-06
ENSMUSG00000024730.7	Ms4a8a	protein_coding	chr19	11067471	11081102	-	-1.73615	0.0497974
ENSMUSG00000024750.10	Zfand5	protein_coding	chr19	21272278	21282289	+	-1.7674	2.36015e-05
ENSMUSG00000024810.16	Il33	protein_coding	chr19	29925114	29960718	+	1.17542	0.0116996
ENSMUSG00000024914.16	Drap1	protein_coding	chr19	5422805	5424979	-	-1.59605	0.0089476
ENSMUSG00000024924.14	Vldlr	protein_coding	chr19	27216484	27254231	+	3.99974	5.70233e-14
ENSMUSG00000024948.14	Map4k2	protein_coding	chr19	6341135	6355615	+	-1.04802	0.0272849
ENSMUSG00000024970.4	AI846148	protein_coding	chr19	7356464	7383026	-	-1.64666	0.0464863
ENSMUSG00000024975.12	Pdcd4	protein_coding	chr19	53892231	53929861	+	-1.67087	0.0440925
ENSMUSG00000024986.11	Hhex	protein_coding	chr19	37434810	37440731	+	-1.54873	0.0287896
ENSMUSG00000025010.13	Ccnj	protein_coding	chr19	40831279	40848572	+	-1.05245	0.0161614
ENSMUSG00000025016.10	Tm9sf3	protein_coding	chr19	41210842	41264004	-	-1.73316	0.00202265
ENSMUSG00000025034.8	Trim8	protein_coding	chr19	46501648	46516444	+	-1.17328	0.00318593
ENSMUSG00000025049.5	Taf5	protein_coding	chr19	47067748	47083479	+	-1.41313	0.0056479
ENSMUSG00000025078.8	Nhlrc2	protein_coding	chr19	56548261	56598846	+	1.36743	0.00196202
ENSMUSG00000025103.8	Btbd1	protein_coding	chr7	81792074	81829431	-	-1.02319	0.0442657
ENSMUSG00000025134.2	Alyref	protein_coding	chr11	120592121	120598365	-	-1.53839	0.0166589
ENSMUSG00000025153.9	Fasn	protein_coding	chr11	120805846	120824547	-	1.39152	0.0407013
ENSMUSG00000025158.7	Rfng	protein_coding	chr11	120780746	120784207	-	-2.67802	0.000147096
ENSMUSG00000025161.16	Slc16a3	protein_coding	chr11	120948480	120960868	+	2.00948	0.00062764
ENSMUSG00000025203.5	Scd2	protein_coding	chr19	44293676	44306864	+	1.59999	0.000628771
ENSMUSG00000025213.11	Kazald1	protein_coding	chr19	45075241	45079289	+	-1.45786	0.0271551
ENSMUSG00000025417.8	Pip4k2c	protein_coding	chr10	127197067	127211585	-	1.25261	0.0235885
ENSMUSG00000025451.15	Paip1	protein_coding	chr13	119428601	119458218	+	-2.83189	0.00148287
ENSMUSG00000025534.17	Gusb	protein_coding	chr5	129989011	130003049	-	0.930354	0.0394006
ENSMUSG00000025582.4	Nptx1	protein_coding	chr11	119538719	119547753	-	-1.6288	0.0358105
ENSMUSG00000025607.15	Copg2	protein_coding	chr6	30747554	30896794	-	1.27987	0.00567645
ENSMUSG00000025656.17	Arhgef9	protein_coding	chrX	95048935	95196856	-	1.59099	0.0032681
ENSMUSG00000025742.5	Prps2	protein_coding	chrX	167346322	167382749	-	1.62142	3.99259e-05
ENSMUSG00000025812.17	Pard3	protein_coding	chr8	127063893	127612286	+	-0.818493	0.0425352
ENSMUSG00000025858.12	Get4	protein_coding	chr5	139252324	139270051	+	-1.92595	0.0167678
ENSMUSG00000025964.15	Adam23	protein_coding	chr1	63445891	63596276	+	1.8384	0.0097694
ENSMUSG00000025969.15	Nrp2	protein_coding	chr1	62703285	62818695	+	1.39629	0.0242412
ENSMUSG00000026003.5	Acadl	protein_coding	chr1	66830839	66863277	-	-1.29615	0.0428624
ENSMUSG00000026043.18	Col3a1	protein_coding	chr1	45311538	45349706	+	1.44833	0.0279505
ENSMUSG00000026064.15	Ptp4a1	protein_coding	chr1	30940302	30949770	-	-1.46305	0.00156917
ENSMUSG00000026072.12	Il1r1	protein_coding	chr1	40225080	40317257	+	1.09428	0.0320165
ENSMUSG00000026117.10	Zap70	protein_coding	chr1	36761798	36782818	+	1.31262	0.0188443
ENSMUSG00000026121.13	Sema4c	protein_coding	chr1	36548639	36558349	-	2.09419	0.0152924
ENSMUSG00000026142.15	Rhbdd1	protein_coding	chr1	82316452	82445366	+	1.42399	0.0262825
ENSMUSG00000026175.12	Vil1	protein_coding	chr1	74409376	74435559	+	2.01075	1.17385e-05
ENSMUSG00000026235.14	Epha4	protein_coding	chr1	77367185	77515088	-	1.19518	0.0288937
ENSMUSG00000026309.14	Ilkap	protein_coding	chr1	91373861	91398815	-	-1.67129	0.00477489
ENSMUSG00000026335.16	Pam	protein_coding	chr1	97795114	98095646	-	-2.86706	0.000835744
ENSMUSG00000026426.10	Arl8a	protein_coding	chr1	135146824	135156269	+	-1.68445	0.00019985
ENSMUSG00000026471.14	Mr1	protein_coding	chr1	155127277	155146814	-	1.14723	0.0392914
ENSMUSG00000026544.6	Dusp23	protein_coding	chr1	172630764	172632962	-	-1.69084	0.0232667
ENSMUSG00000026608.12	Kctd3	protein_coding	chr1	188971095	189007841	-	-1.06214	0.0127044
ENSMUSG00000026626.11	Ppp2r5a	protein_coding	chr1	191351975	191403272	-	-0.934075	0.0314242
ENSMUSG00000026627.7	Tmem206	protein_coding	chr1	191325912	191350914	+	1.12762	0.0430975
ENSMUSG00000026643.16	Nmt2	protein_coding	chr2	3284212	3328877	+	-1.66577	0.00585366
ENSMUSG00000026687.14	Aldh9a1	protein_coding	chr1	167349991	167368532	+	1.31346	0.00874649
ENSMUSG00000026692.12	Fmo4	protein_coding	chr1	162793188	162813972	-	-1.73056	0.000267181
ENSMUSG00000026796.16	Fam129b	protein_coding	chr2	32876114	32925254	+	1.69419	0.036201
ENSMUSG00000026817.14	Ak1	protein_coding	chr2	32621758	32635058	+	1.4569	0.0483528
ENSMUSG00000026833.18	Olfm1	protein_coding	chr2	28192992	28230736	+	-1.10321	0.0220853
ENSMUSG00000026839.16	Upp2	protein_coding	chr2	58567298	58792971	+	-1.74575	0.0258845
ENSMUSG00000026888.14	Grb14	protein_coding	chr2	64912476	65024987	-	-1.95526	0.00103243
ENSMUSG00000027173.7	Depdc7	protein_coding	chr2	104721784	104742878	-	-2.03984	1.90468e-06
ENSMUSG00000027194.16	Ttc17	protein_coding	chr2	94300767	94406689	-	1.21153	0.0496475
ENSMUSG00000027201.16	Myef2	protein_coding	chr2	125084628	125123661	-	-1.67609	0.00249479
ENSMUSG00000027203.15	Dut	protein_coding	chr2	125247190	125258608	+	-1.23669	0.00662685
ENSMUSG00000027253.15	Lrp4	protein_coding	chr2	91457511	91513779	+	-1.84689	0.0105592
ENSMUSG00000027276.7	Jag1	protein_coding	chr2	137081456	137116644	-	-1.99951	0.0059315
ENSMUSG00000027284.16	Cdan1	protein_coding	chr2	120716154	120850128	-	-1.03788	0.0483528
ENSMUSG00000027303.17	Ptpra	protein_coding	chr2	130450278	130554026	+	-1.38426	0.00148287
ENSMUSG00000027304.9	Rtf1	protein_coding	chr2	119675068	119735407	+	-1.54612	0.0115129
ENSMUSG00000027329.9	Spef1	protein_coding	chr2	131170261	131187282	-	-1.44177	0.00459851
ENSMUSG00000027358.6	Bmp2	protein_coding	chr2	133552159	133562885	+	2.85746	0.00177533
ENSMUSG00000027375.14	Mal	protein_coding	chr2	127633226	127656695	-	4.36652	3.50072e-30
ENSMUSG00000027377.2	Mall	protein_coding	chr2	127704386	127729932	-	1.64826	0.0032681
ENSMUSG00000027446.2	9230104L09Rik	protein_coding	chr2	148846711	148865038	-	-1.92808	0.0204244
ENSMUSG00000027456.8	Sdcbp2	protein_coding	chr2	151572622	151590005	+	1.47958	0.00459093
ENSMUSG00000027457.15	Snph	protein_coding	chr2	151590549	151632593	-	4.16184	6.76379e-11
ENSMUSG00000027463.14	Slc52a3	protein_coding	chr2	151996511	152009258	+	1.38715	0.0340434
ENSMUSG00000027488.12	Snta1	protein_coding	chr2	154376313	154408099	-	-1.85456	0.00404102
ENSMUSG00000027552.14	E2f5	protein_coding	chr3	14578641	14606309	+	-1.72074	0.0156615
ENSMUSG00000027562.12	Car2	protein_coding	chr3	14886273	14900770	+	-2.11186	8.45685e-07
ENSMUSG00000027637.3	1110008F13Rik	protein_coding	chr2	156863128	156873563	+	-2.65449	0.00115321
ENSMUSG00000027663.12	Zmat3	protein_coding	chr3	32334792	32366014	-	1.10159	0.0476539
ENSMUSG00000027692.16	Tnik	protein_coding	chr3	28263214	28675858	+	-1.09894	0.0282403
ENSMUSG00000027706.8	Sec62	protein_coding	chr3	30792875	30821263	+	-1.34359	0.0326264
ENSMUSG00000027806.9	Tsc22d2	protein_coding	chr3	58414715	58466783	+	-1.11977	0.0494471
ENSMUSG00000027829.15	Ccnl1	protein_coding	chr3	65946151	65958249	-	-1.74494	0.0166589
ENSMUSG00000027889.17	Ampd2	protein_coding	chr3	108074062	108086651	-	1.34698	0.0442657
ENSMUSG00000027954.9	Efna1	protein_coding	chr3	89271733	89281142	-	-1.20141	0.0185988
ENSMUSG00000027955.16	Fam198b	protein_coding	chr3	79884533	79946280	+	1.73357	6.68581e-05
ENSMUSG00000027978.9	Prss12	protein_coding	chr3	123446913	123506597	+	-1.57265	0.00823726
ENSMUSG00000027999.15	Pla2g12a	protein_coding	chr3	129878606	129895825	+	-2.06754	1.58627e-05
ENSMUSG00000028013.16	Ppa2	protein_coding	chr3	133310110	133378235	+	-1.68726	0.00239076
ENSMUSG00000028042.15	Zbtb7b	protein_coding	chr3	89377644	89394776	-	1.30446	0.0400899
ENSMUSG00000028063.15	Lmna	protein_coding	chr3	88480147	88509956	-	1.45305	0.00287433
ENSMUSG00000028107.14	Tars2	protein_coding	chr3	95739976	95760206	-	1.05703	0.0409736
ENSMUSG00000028108.15	Ecm1	protein_coding	chr3	95734147	95739569	-	1.43457	0.00321154
ENSMUSG00000028124.15	Gclm	protein_coding	chr3	122245557	122270732	+	-1.38895	0.00071479
ENSMUSG00000028152.10	Tspan5	protein_coding	chr3	138742195	138907905	+	-1.40081	0.016776
ENSMUSG00000028188.13	Spata1	protein_coding	chr3	146457196	146499753	-	-1.31424	0.0344357
ENSMUSG00000028194.15	Ddah1	protein_coding	chr3	145758675	145894277	+	-1.60276	0.000476465
ENSMUSG00000028211.11	Trp53inp1	protein_coding	chr4	11156431	11174379	+	0.939367	0.0310738
ENSMUSG00000028270.12	Gbp2	protein_coding	chr3	142620602	142638008	+	1.2384	0.0297485
ENSMUSG00000028291.7	Akirin2	protein_coding	chr4	34550937	34566908	+	-1.4049	0.0251206
ENSMUSG00000028329.13	Xpa	protein_coding	chr4	46155347	46196311	-	-1.72746	0.0144243
ENSMUSG00000028333.10	Anp32b	protein_coding	chr4	46450902	46472657	+	-2.07418	6.69949e-05
ENSMUSG00000028381.8	Ugcg	protein_coding	chr4	59189257	59222833	+	-0.995487	0.0498506
ENSMUSG00000028415.4	Spink4	protein_coding	chr4	40920052	40931395	+	-2.16741	0.00117168
ENSMUSG00000028416.12	Bag1	protein_coding	chr4	40936398	40948294	-	-2.87142	9.44331e-07
ENSMUSG00000028445.7	Enho	protein_coding	chr4	41638144	41640324	-	-1.60329	0.0238672
ENSMUSG00000028484.16	Psip1	protein_coding	chr4	83455680	83486459	-	-1.89563	3.385e-06
ENSMUSG00000028557.10	Rnf11	protein_coding	chr4	109451098	109484728	-	-1.28759	0.00314014
ENSMUSG00000028560.11	Usp1	protein_coding	chr4	98923810	98935543	+	-1.58442	0.00476784
ENSMUSG00000028563.16	Tm2d1	protein_coding	chr4	98355370	98383306	-	-1.76474	0.0231636
ENSMUSG00000028578.8	Caap1	protein_coding	chr4	94500081	94556796	-	-2.02601	0.000392507
ENSMUSG00000028621.17	Cyb5rl	protein_coding	chr4	107066988	107088268	+	1.23846	0.0283647
ENSMUSG00000028639.14	Ybx1	protein_coding	chr4	119277981	119294604	-	-2.11525	1.65225e-08
ENSMUSG00000028645.11	Slc2a1	protein_coding	chr4	119108711	119137983	+	1.74854	0.00494098
ENSMUSG00000028646.16	Rragc	protein_coding	chr4	123917446	123936997	+	-1.60309	0.0259525
ENSMUSG00000028656.14	Cap1	protein_coding	chr4	122859047	122886056	-	1.50548	0.0236244
ENSMUSG00000028669.15	Pithd1	protein_coding	chr4	135975460	135987264	-	-2.37866	0.000762074
ENSMUSG00000028680.14	Plk3	protein_coding	chr4	117128655	117133963	-	-2.14648	0.00302128
ENSMUSG00000028693.15	Nasp	protein_coding	chr4	116601052	116627941	-	-1.25101	0.0346305
ENSMUSG00000028696.12	Ipp	protein_coding	chr4	116507549	116538243	+	1.30053	0.0260527
ENSMUSG00000028698.13	Pik3r3	protein_coding	chr4	116221618	116303056	+	1.96609	0.000716483
ENSMUSG00000028700.14	Pomgnt1	protein_coding	chr4	116123840	116159849	+	-1.48545	0.00440031
ENSMUSG00000028713.17	Cyp4b1	protein_coding	chr4	115624725	115647723	-	-1.51604	0.00274751
ENSMUSG00000028737.15	Aldh4a1	protein_coding	chr4	139622866	139649690	+	1.69708	0.00565528
ENSMUSG00000028763.17	Hspg2	protein_coding	chr4	137468769	137570630	+	1.56306	0.0319585
ENSMUSG00000028820.13	Sfpq	protein_coding	chr4	127021324	127037013	+	-1.35418	0.013316
ENSMUSG00000028833.13	Ncdn	protein_coding	chr4	126743750	126753438	-	1.33675	0.0457231
ENSMUSG00000028849.17	Map7d1	protein_coding	chr4	126232167	126256343	-	-1.62192	2.35369e-06
ENSMUSG00000028889.17	Yrdc	protein_coding	chr4	124850679	124855242	+	-2.60655	2.93976e-09
ENSMUSG00000028893.8	Sesn2	protein_coding	chr4	132492032	132510501	-	3.01783	5.63726e-10
ENSMUSG00000028949.13	Smarcd3	protein_coding	chr5	24590818	24624411	-	-1.23941	0.0183357
ENSMUSG00000028957.12	Per3	protein_coding	chr4	151003652	151044665	-	-2.02039	0.00318593
ENSMUSG00000028973.18	Abcb8	protein_coding	chr5	24393663	24410054	+	1.31822	0.040849
ENSMUSG00000028982.9	Slc25a33	protein_coding	chr4	149744036	149774277	-	-2.97866	1.82684e-05
ENSMUSG00000028988.13	Ctnnbip1	protein_coding	chr4	149518236	149566437	+	-1.41861	0.0325688
ENSMUSG00000028996.9	Rbp7	protein_coding	chr4	149449687	149454978	-	-1.99874	0.00178869
ENSMUSG00000029030.14	Tprgl	protein_coding	chr4	154157485	154160666	-	-2.42939	5.13273e-06
ENSMUSG00000029064.15	Gnb1	protein_coding	chr4	155491361	155559269	+	-2.06204	0.00528547
ENSMUSG00000029070.9	Mxra8	protein_coding	chr4	155839680	155844088	+	1.53088	0.00252324
ENSMUSG00000029090.12	Adgra3	protein_coding	chr5	49959956	50059006	-	-0.836488	0.0462823
ENSMUSG00000029098.16	Acox3	protein_coding	chr5	35583040	35615352	+	1.0196	0.0451728
ENSMUSG00000029121.15	Crmp1	protein_coding	chr5	37241940	37292133	+	2.37795	0.000140968
ENSMUSG00000029161.7	Cgref1	protein_coding	chr5	30933143	30945591	-	-1.4366	0.0483493
ENSMUSG00000029208.16	Guf1	protein_coding	chr5	69556923	69575973	+	-2.09912	0.000115356
ENSMUSG00000029221.15	Slc30a9	protein_coding	chr5	67306955	67358443	+	-1.62057	0.0166589
ENSMUSG00000029229.8	Chic2	protein_coding	chr5	74997988	75044774	-	-1.54853	0.00188124
ENSMUSG00000029234.13	Tmem165	protein_coding	chr5	76183880	76209245	+	-2.61389	8.31648e-12
ENSMUSG00000029291.11	Rufy3	protein_coding	chr5	88565040	88651392	+	-1.77558	0.000548248
ENSMUSG00000029304.14	Spp1	protein_coding	chr5	104435118	104441050	+	-1.83563	0.0199927
ENSMUSG00000029309.7	Sparcl1	protein_coding	chr5	104079111	104113733	-	1.72015	5.54318e-05
ENSMUSG00000029310.13	Nudt9	protein_coding	chr5	104046306	104065379	+	-0.882652	0.0251206
ENSMUSG00000029312.12	Klhl8	protein_coding	chr5	103861973	103911259	-	-1.53098	0.00696556
ENSMUSG00000029319.8	Coq2	protein_coding	chr5	100654723	100675140	-	-2.2322	3.94665e-07
ENSMUSG00000029346.12	Srrd	protein_coding	chr5	112337392	112343040	-	-2.53098	0.00576567
ENSMUSG00000029372.7	Ppbp	protein_coding	chr5	90768518	90770063	+	-1.89645	0.0198336
ENSMUSG00000029373.7	Pf4	protein_coding	chr5	90772435	90773383	+	-1.81195	0.00464159
ENSMUSG00000029376.8	Mthfd2l	protein_coding	chr5	90931117	91021368	+	-2.57982	1.61409e-07
ENSMUSG00000029381.16	Shroom3	protein_coding	chr5	92683435	92965318	+	-1.49287	0.00437661
ENSMUSG00000029390.13	Tmed2	protein_coding	chr5	124540695	124550506	+	-2.44766	0.000135755
ENSMUSG00000029458.14	Brap	protein_coding	chr5	121660563	121687256	+	-1.31301	0.0108252
ENSMUSG00000029468.17	P2rx7	protein_coding	chr5	122643911	122691432	+	1.35613	0.0183608
ENSMUSG00000029534.17	St7	protein_coding	chr6	17692933	17943025	+	-1.32889	0.00960356
ENSMUSG00000029538.14	Srsf9	protein_coding	chr5	115327177	115333080	+	-2.07381	0.000132891
ENSMUSG00000029580.14	Actb	protein_coding	chr5	142903115	142906754	-	-2.07763	0.0220933
ENSMUSG00000029594.12	Rbm19	protein_coding	chr5	120116465	120198981	+	1.25739	0.0143584
ENSMUSG00000029638.17	Glcci1	protein_coding	chr6	8509600	8597548	+	-1.50364	0.0392853
ENSMUSG00000029647.15	Pan3	protein_coding	chr5	147430161	147548502	+	-1.95101	0.00903542
ENSMUSG00000029672.16	Fam3c	protein_coding	chr6	22306520	22356243	-	-1.04026	0.00513804
ENSMUSG00000029762.6	Akr1b8	protein_coding	chr6	34354119	34368463	+	1.76639	0.00287433
ENSMUSG00000029763.17	Exoc4	protein_coding	chr6	33249085	33973979	+	1.29994	0.00146771
ENSMUSG00000029780.14	Nt5c3	protein_coding	chr6	56882400	56923932	-	-1.08238	0.0286945
ENSMUSG00000029838.11	Ptn	protein_coding	chr6	36714929	36810220	-	-1.47265	0.0282403
ENSMUSG00000029865.4	Sval1	protein_coding	chr6	41951630	41956098	+	-2.09879	0.0394659
ENSMUSG00000029875.4	Ccdc184	protein_coding	chr15	98167806	98170134	+	1.2537	0.00585366
ENSMUSG00000030059.15	Tmf1	protein_coding	chr6	97152997	97179122	-	-2.33985	0.000883977
ENSMUSG00000030067.17	Foxp1	protein_coding	chr6	98925338	99522721	-	-1.39299	0.000267181
ENSMUSG00000030074.9	Gxylt2	protein_coding	chr6	100704734	100810913	+	1.70513	2.10443e-05
ENSMUSG00000030087.11	Klf15	protein_coding	chr6	90462576	90475238	+	-2.3665	1.17385e-05
ENSMUSG00000030096.8	Slc6a6	protein_coding	chr6	91684053	91759066	+	1.37564	0.0409736
ENSMUSG00000030103.11	Bhlhe40	protein_coding	chr6	108660629	108666925	+	1.57215	0.0376969
ENSMUSG00000030147.12	Clec4b1	protein_coding	chr6	123049962	123071555	+	-2.67362	0.0336245
ENSMUSG00000030255.13	Sspn	protein_coding	chr6	145931641	145965223	+	1.45202	0.0169411
ENSMUSG00000030265.14	Kras	protein_coding	chr6	145216699	145250239	-	-1.34443	0.00151288
ENSMUSG00000030282.14	Cmas	protein_coding	chr6	142756686	142775714	+	-1.6824	8.05713e-05
ENSMUSG00000030317.8	Timp4	protein_coding	chr6	115241892	115252205	-	-1.99499	0.00268951
ENSMUSG00000030400.17	Ercc2	protein_coding	chr7	19382010	19395694	+	1.29808	0.0400899
ENSMUSG00000030431.8	Tmem238	protein_coding	chr7	4784557	4789656	-	-2.80809	0.00132601
ENSMUSG00000030494.13	Rhpn2	protein_coding	chr7	35334170	35392289	+	1.54985	0.0238672
ENSMUSG00000030559.8	Rab38	protein_coding	chr7	88430273	88491572	+	-1.18166	0.0313455
ENSMUSG00000030609.18	Aen	protein_coding	chr7	78895854	78911209	+	1.52667	4.65991e-05
ENSMUSG00000030629.15	Zfand6	protein_coding	chr7	84613766	84689959	-	-1.03176	0.0234558
ENSMUSG00000030638.13	Sh3gl3	protein_coding	chr7	82173840	82307419	+	-1.95532	0.00928149
ENSMUSG00000030677.8	Kif22	protein_coding	chr7	127027729	127042471	-	1.2966	0.0358105
ENSMUSG00000030701.17	Plekhb1	protein_coding	chr7	100642892	100662414	-	1.25867	0.009596
ENSMUSG00000030711.15	Sult1a1	protein_coding	chr7	126672865	126676432	-	-2.3369	1.13816e-05
ENSMUSG00000030725.4	Lipt2	protein_coding	chr7	100159277	100161365	+	-2.78506	0.00331288
ENSMUSG00000030729.17	Pgm2l1	protein_coding	chr7	100227394	100278868	+	-1.31741	0.0369414
ENSMUSG00000030844.11	Rgs10	protein_coding	chr7	128373621	128418758	-	-1.42185	0.0455692
ENSMUSG00000030849.18	Fgfr2	protein_coding	chr7	130162451	133123350	-	-1.86658	0.00309215
ENSMUSG00000030867.7	Plk1	protein_coding	chr7	122159439	122169873	+	1.39328	0.0182465
ENSMUSG00000030878.11	Cdr2	protein_coding	chr7	120957036	120982312	-	-1.28428	0.042516
ENSMUSG00000031060.16	Rbm10	protein_coding	chrX	20617503	20650901	+	0.915111	0.0451605
ENSMUSG00000031065.14	Cdk16	protein_coding	chrX	20687954	20699880	+	-1.94204	0.00983384
ENSMUSG00000031109.16	Enox2	protein_coding	chrX	49009707	49288259	-	1.07464	0.0236392
ENSMUSG00000031129.9	Slc9a9	protein_coding	chr9	94669909	95230445	+	1.29842	0.0169411
ENSMUSG00000031154.15	Otud5	protein_coding	chrX	7841364	7876626	+	-1.16089	0.0280899
ENSMUSG00000031173.13	Otc	protein_coding	chrX	10252305	10321024	+	-1.0353	0.040104
ENSMUSG00000031245.8	Hmgn5	protein_coding	chrX	109004534	109013404	-	-1.46882	0.0409736
ENSMUSG00000031391.18	L1cam	protein_coding	chrX	73853778	73896105	-	1.90121	0.0034154
ENSMUSG00000031392.18	Irak1	protein_coding	chrX	74013914	74023918	-	-1.31099	0.00140204
ENSMUSG00000031433.15	Rbm41	protein_coding	chrX	139889511	139998595	-	0.998258	0.0451728
ENSMUSG00000031447.7	Lamp1	protein_coding	chr8	13159161	13175338	+	-1.81615	7.94937e-08
ENSMUSG00000031584.16	Gsr	protein_coding	chr8	33652523	33698163	+	-1.52235	0.00746643
ENSMUSG00000031586.16	Rbpms	protein_coding	chr8	33782643	33929863	-	-2.55511	1.66456e-10
ENSMUSG00000031608.13	Galnt7	protein_coding	chr8	57523828	57653032	-	1.21181	0.00866407
ENSMUSG00000031628.9	Casp3	protein_coding	chr8	46617291	46639689	+	1.15239	0.0398944
ENSMUSG00000031661.12	Nkd1	protein_coding	chr8	88521354	88594884	+	-1.64615	0.0279505
ENSMUSG00000031671.11	Setd6	protein_coding	chr8	95715881	95719010	+	-1.7883	0.0106631
ENSMUSG00000031715.14	Smarca5	protein_coding	chr8	80698507	80739497	-	-1.2081	0.00459027
ENSMUSG00000031751.14	Amfr	protein_coding	chr8	93971588	94012842	-	-1.04416	0.0164065
ENSMUSG00000031835.16	Mbtps1	protein_coding	chr8	119508156	119558735	-	1.29962	0.0218418
ENSMUSG00000031886.14	Ces2e	protein_coding	chr8	104926260	104934672	+	2.61149	2.91795e-11
ENSMUSG00000031934.14	Panx1	protein_coding	chr9	15002128	15045478	-	-1.84335	0.00121761
ENSMUSG00000031953.2	Tmem170	protein_coding	chr8	111863038	111876750	-	-2.04305	0.00318593
ENSMUSG00000031966.7	Glb1l3	protein_coding	chr9	26817953	26860890	-	-1.27507	0.022959
ENSMUSG00000032002.10	Dcun1d5	protein_coding	chr9	7184520	7208205	+	-1.96279	6.49163e-05
ENSMUSG00000032006.15	Pdgfd	protein_coding	chr9	6168584	6378850	+	1.18824	0.0283197
ENSMUSG00000032036.15	Kirrel3	protein_coding	chr9	34485894	35036716	+	1.85448	0.00912046
ENSMUSG00000032172.8	Olfm2	protein_coding	chr9	20667690	20746349	-	-4.34062	8.95857e-29
ENSMUSG00000032177.17	Pde4a	protein_coding	chr9	21165714	21213248	+	-1.28875	0.00459851
ENSMUSG00000032184.5	Lysmd2	protein_coding	chr9	75625741	75637771	+	-1.40376	0.0442657
ENSMUSG00000032193.9	Ldlr	protein_coding	chr9	21723483	21749919	+	1.83936	2.193e-05
ENSMUSG00000032199.12	Polr2m	protein_coding	chr9	71478437	71485935	-	-2.18845	0.00323938
ENSMUSG00000032290.7	Ptpn9	protein_coding	chr9	56994923	57062807	+	-1.25071	0.014325
ENSMUSG00000032294.17	Pkm	protein_coding	chr9	59656368	59679375	+	1.43376	0.00612559
ENSMUSG00000032315.6	Cyp1a1	protein_coding	chr9	57687928	57703824	+	8.47674	2.48381e-103
ENSMUSG00000032370.8	Lactb	protein_coding	chr9	66955388	66975484	-	-1.90498	0.00435268
ENSMUSG00000032403.8	2300009A05Rik	protein_coding	chr9	63394447	63399246	-	-1.85539	0.0414513
ENSMUSG00000032418.15	Me1	protein_coding	chr9	86581371	86695953	-	1.20921	0.00166363
ENSMUSG00000032431.6	Crtap	protein_coding	chr9	114375134	114390675	-	-1.81851	0.0433559
ENSMUSG00000032555.10	Topbp1	protein_coding	chr9	103305215	103350428	+	-1.03623	0.0251678
ENSMUSG00000032607.12	Amt	protein_coding	chr9	108296853	108302302	+	-2.63545	0.00517202
ENSMUSG00000032643.12	Fhl3	protein_coding	chr4	124700701	124708611	+	-3.43055	0.00324293
ENSMUSG00000032657.15	Fam189b	protein_coding	chr3	89183143	89189295	+	1.10635	0.0344357
ENSMUSG00000032698.15	Lmo2	protein_coding	chr2	103957986	103981878	+	-1.45385	0.0319637
ENSMUSG00000032796.7	Lama1	protein_coding	chr17	67697265	67822645	+	4.41883	4.87438e-12
ENSMUSG00000032802.8	Srxn1	protein_coding	chr2	152105516	152111376	+	1.84966	0.000947596
ENSMUSG00000032812.18	Arap1	protein_coding	chr7	101348067	101412586	+	1.70396	0.023225
ENSMUSG00000032860.5	P2ry2	protein_coding	chr7	100996568	101012866	-	2.45191	0.00172599
ENSMUSG00000032946.16	Rasgrp2	protein_coding	chr19	6399340	6415216	+	-1.81608	6.35423e-05
ENSMUSG00000033065.13	Pfkm	protein_coding	chr15	98092589	98132447	+	1.35009	0.00776525
ENSMUSG00000033161.10	Atp1a1	protein_coding	chr3	101576219	101604684	-	-1.51767	0.00324397
ENSMUSG00000033222.16	Ttf2	protein_coding	chr3	100938860	100969663	-	1.22612	0.0112873
ENSMUSG00000033350.7	Chst2	protein_coding	chr9	95399292	95406722	-	-1.5787	0.0488533
ENSMUSG00000033453.8	Adamts15	protein_coding	chr9	30899155	30922452	-	2.26693	0.000512007
ENSMUSG00000033545.14	Znrf1	protein_coding	chr8	111536097	111626030	+	-1.73244	0.00182497
ENSMUSG00000033684.14	Qsox1	protein_coding	chr1	155776029	155812889	-	0.9446	0.0184472
ENSMUSG00000033685.13	Ucp2	protein_coding	chr7	100493337	100502020	+	1.011	0.047471
ENSMUSG00000033701.13	Acbd6	protein_coding	chr1	155558120	155691330	+	-1.74298	0.0236569
ENSMUSG00000033721.16	Vav3	protein_coding	chr3	109340653	109685698	+	-1.45956	0.000106153
ENSMUSG00000033826.9	Dnah8	protein_coding	chr17	30624354	30875264	+	-1.52922	0.0279505
ENSMUSG00000033863.1	Klf9	protein_coding	chr19	23141226	23166911	+	-1.17424	0.0163499
ENSMUSG00000034120.18	Srsf2	protein_coding	chr11	116849901	116853094	-	-2.75829	5.70328e-06
ENSMUSG00000034152.6	Exoc3	protein_coding	chr13	74169488	74208732	-	1.41111	0.00482326
ENSMUSG00000034175.13	Rhbdd3	protein_coding	chr11	5098926	5106093	+	1.03226	0.047593
ENSMUSG00000034330.10	Plcg2	protein_coding	chr8	117498291	117635142	+	1.23968	0.0166915
ENSMUSG00000034361.10	Cpne2	protein_coding	chr8	94532990	94570531	+	-1.96987	0.022959
ENSMUSG00000034390.16	Cmip	protein_coding	chr8	117257064	117459430	+	1.11271	0.00453995
ENSMUSG00000034430.16	Zxdc	protein_coding	chr6	90369492	90403490	+	-1.47241	0.00488351
ENSMUSG00000034453.8	Polr3b	protein_coding	chr10	84622292	84727178	+	0.94486	0.0451728
ENSMUSG00000034457.10	Eda2r	protein_coding	chrX	97333840	97377216	-	2.03926	0.0169065
ENSMUSG00000034487.4	Kdelc2	protein_coding	chr9	53384025	53401867	+	-1.4961	0.0327925
ENSMUSG00000034520.14	Gjc1	protein_coding	chr11	102799579	102819700	-	-1.22027	0.00389413
ENSMUSG00000034522.10	Zfp395	protein_coding	chr14	65358389	65398930	+	-1.61637	0.00565528
ENSMUSG00000034586.14	Hid1	protein_coding	chr11	115347707	115367756	-	1.50122	0.0416684
ENSMUSG00000034613.12	Ppm1h	protein_coding	chr10	122678762	122945795	+	-1.55688	0.0132405
ENSMUSG00000034663.13	Bmp2k	protein_coding	chr5	96997689	97091867	+	-2.54611	0.00377782
ENSMUSG00000034789.8	Rab24	protein_coding	chr13	55319743	55321946	-	-2.77521	0.000424216
ENSMUSG00000034810.7	Scn7a	protein_coding	chr2	66673425	66784914	-	1.37141	0.0021774
ENSMUSG00000034845.6	Plvap	protein_coding	chr8	71497765	71511752	-	-3.26307	0.000211476
ENSMUSG00000034898.16	Filip1	protein_coding	chr9	79815051	80012851	-	1.24969	0.00711557
ENSMUSG00000034906.15	Ncaph	protein_coding	chr2	127103809	127133954	-	1.27999	0.0134001
ENSMUSG00000034974.13	Dapk3	protein_coding	chr10	81183005	81193197	+	-1.72301	3.39666e-05
ENSMUSG00000034997.5	Htr2a	protein_coding	chr14	74640840	74709494	+	1.88585	0.000112459
ENSMUSG00000035064.17	Eef2k	protein_coding	chr7	120842831	120907450	+	1.39484	0.00736468
ENSMUSG00000035150.15	Eif2s3x	protein_coding	chrX	94188707	94212862	-	0.929269	0.0359983
ENSMUSG00000035172.15	Plekhh3	protein_coding	chr11	101162679	101171351	-	-2.61144	0.0038552
ENSMUSG00000035183.14	Slc24a5	protein_coding	chr2	125068124	125088677	+	-2.42512	0.0280899
ENSMUSG00000035258.14	Abi3bp	protein_coding	chr16	56477846	56690128	+	-1.55934	0.00302128
ENSMUSG00000035352.3	Ccl12	protein_coding	chr11	82101845	82103400	+	-2.55634	0.0219201
ENSMUSG00000035373.2	Ccl7	protein_coding	chr11	82045712	82047525	+	-1.5872	0.0332329
ENSMUSG00000035407.8	Kank4	protein_coding	chr4	98754898	98817537	-	-1.37724	0.00157935
ENSMUSG00000035413.8	Tmem98	protein_coding	chr11	80810175	80822033	+	0.930523	0.0298211
ENSMUSG00000035478.14	Mbd3	protein_coding	chr10	80392539	80399550	-	-1.97491	0.00720764
ENSMUSG00000035575.11	Utp6	protein_coding	chr11	79932321	79962390	-	1.02634	0.029276
ENSMUSG00000035621.13	Midn	protein_coding	chr10	80148272	80158368	+	-1.53968	0.034999
ENSMUSG00000035757.16	Selenoo	protein_coding	chr15	89089084	89100340	+	-1.99691	0.000837628
ENSMUSG00000035845.17	Alg12	protein_coding	chr15	88805244	88819318	-	1.22587	0.0205159
ENSMUSG00000035847.15	Ids	protein_coding	chrX	70343069	70365084	-	1.11671	0.0344357
ENSMUSG00000035851.14	Ythdc1	protein_coding	chr5	86804221	86836659	+	-1.24	0.00415674
ENSMUSG00000035873.8	Pawr	protein_coding	chr10	108332121	108414240	+	-2.329	4.19761e-06
ENSMUSG00000035953.14	Tmem55b	protein_coding	chr14	50926068	50930856	-	-2.10835	0.012986
ENSMUSG00000036019.8	Tmtc2	protein_coding	chr10	105187663	105574451	-	1.09927	0.040104
ENSMUSG00000036040.14	Adamtsl2	protein_coding	chr2	27079379	27108981	+	2.23519	1.93776e-05
ENSMUSG00000036053.17	Fmnl2	protein_coding	chr2	52857860	53133804	+	-1.34458	0.0105857
ENSMUSG00000036067.12	Slc2a6	protein_coding	chr2	27021363	27027998	-	2.87167	0.000307747
ENSMUSG00000036241.3	Ube2r2	protein_coding	chr4	41135743	41193380	+	-1.30198	0.00553515
ENSMUSG00000036256.13	Igfbp7	protein_coding	chr5	77349240	77408041	-	-3.17393	5.53402e-15
ENSMUSG00000036278.6	Macrod1	protein_coding	chr19	7056768	7198061	+	-2.29286	0.00165971
ENSMUSG00000036282.15	Naa30	protein_coding	chr14	49172226	49191031	+	-1.22307	0.0150435
ENSMUSG00000036285.10	Noa1	protein_coding	chr5	77294182	77310084	-	-1.57926	0.0165663
ENSMUSG00000036473.15	Tbc1d24	protein_coding	chr17	24175431	24209387	-	1.25535	0.000344713
ENSMUSG00000036478.8	Btg1	protein_coding	chr10	96617006	96622809	+	-1.76725	0.000695715
ENSMUSG00000036526.8	Card11	protein_coding	chr5	140872990	141000582	-	1.41801	0.00465593
ENSMUSG00000036533.8	Cdc42ep3	protein_coding	chr17	79334025	79355091	-	-1.30545	0.00516012
ENSMUSG00000036561.8	Ppp6r2	protein_coding	chr15	89211553	89287010	+	-1.91717	0.00776541
ENSMUSG00000036564.17	Ndrg4	protein_coding	chr8	95676980	95715119	+	2.59398	1.08576e-06
ENSMUSG00000036594.14	H2-Aa	protein_coding	chr17	34282744	34287827	-	1.23019	0.028719
ENSMUSG00000036615.6	Rfxap	protein_coding	chr3	54803115	54807791	-	-2.11012	0.0205212
ENSMUSG00000036617.16	Etl4	protein_coding	chr2	19909780	20810713	+	1.32561	0.0433421
ENSMUSG00000036622.15	Atp13a2	protein_coding	chr4	140986873	141007330	+	-1.77589	0.007745
ENSMUSG00000036712.15	Cyld	protein_coding	chr8	88697028	88751945	+	0.829668	0.0299545
ENSMUSG00000036777.8	Anln	protein_coding	chr9	22332012	22389188	-	2.0531	0.00465979
ENSMUSG00000036832.5	Lpar3	protein_coding	chr3	146220963	146286186	+	-2.0362	0.0183357
ENSMUSG00000036840.5	Siah1a	protein_coding	chr8	86724007	86745934	-	-1.91263	5.33006e-07
ENSMUSG00000036867.7	Smad6	protein_coding	chr9	63953076	64022059	-	-2.10219	4.02303e-06
ENSMUSG00000036896.5	C1qc	protein_coding	chr4	136889804	136893065	-	-1.6269	0.0344082
ENSMUSG00000036905.8	C1qb	protein_coding	chr4	136880129	136886187	-	-1.37132	0.0231928
ENSMUSG00000037005.16	Xpnpep2	protein_coding	chrX	48108725	48136981	+	1.32052	0.0405193
ENSMUSG00000037062.13	Sh3glb1	protein_coding	chr3	144683678	144720335	-	-1.09969	0.00344022
ENSMUSG00000037071.2	Scd1	protein_coding	chr19	44394451	44407709	-	2.10558	5.19756e-05
ENSMUSG00000037138.17	Aff3	protein_coding	chr1	38177326	38664955	-	-1.7238	0.000814893
ENSMUSG00000037151.8	Lrrc20	protein_coding	chr10	61475801	61582791	+	1.0283	0.0302283
ENSMUSG00000037169.15	Mycn	protein_coding	chr12	12936093	12941914	-	1.23894	0.0299545
ENSMUSG00000037197.11	Rbm17	protein_coding	chr2	11585437	11604153	-	-2.0207	0.00219603
ENSMUSG00000037266.18	Rsrp1	protein_coding	chr4	134923592	134927671	+	-1.89416	0.0198556
ENSMUSG00000037321.17	Tap1	protein_coding	chr17	34187553	34197225	+	1.9241	0.00459851
ENSMUSG00000037373.12	Ctbp1	protein_coding	chr5	33247723	33274994	-	-1.06966	0.0413643
ENSMUSG00000037458.15	Azin1	protein_coding	chr15	38487427	38519266	-	1.45828	0.00335348
ENSMUSG00000037465.10	Klf10	protein_coding	chr15	38291463	38300706	-	1.4525	0.00459851
ENSMUSG00000037493.6	Cib2	protein_coding	chr9	54544794	54560218	-	-2.4157	0.0279683
ENSMUSG00000037514.17	Pank2	protein_coding	chr2	131262495	131299188	+	-1.37329	0.0257519
ENSMUSG00000037605.16	Adgrl3	protein_coding	chr5	81020138	81825133	+	-1.26624	0.00150151
ENSMUSG00000037664.13	Cdkn1c	protein_coding	chr7	143458339	143461050	-	-2.99646	7.68759e-08
ENSMUSG00000037685.15	Atp8a1	protein_coding	chr5	67618140	67847434	-	-1.47771	0.00230056
ENSMUSG00000037740.8	Mrps26	protein_coding	chr2	130563742	130568695	+	-1.45942	0.0403579
ENSMUSG00000037761.16	Actr5	protein_coding	chr2	158624888	158639211	+	-1.18758	0.0349921
ENSMUSG00000037762.6	Slc16a9	protein_coding	chr10	70245100	70285968	+	-2.47193	1.03715e-07
ENSMUSG00000037772.13	Mrpl23	protein_coding	chr7	142532686	142540747	+	-1.08704	0.0254298
ENSMUSG00000037940.17	Inpp4b	protein_coding	chr8	81342556	82127914	+	1.32175	0.0125133
ENSMUSG00000038126.17	Mphosph9	protein_coding	chr5	124250959	124327972	-	1.12116	0.0102846
ENSMUSG00000038155.10	Gstp2	protein_coding	chr19	4040285	4042236	-	1.41343	0.0210089
ENSMUSG00000038252.13	Ncapd2	protein_coding	chr6	125168007	125191701	-	1.20049	0.00897005
ENSMUSG00000038253.6	Hoxa5	protein_coding	chr6	52201754	52204587	-	-2.28131	5.66063e-09
ENSMUSG00000038342.15	Mlxip	protein_coding	chr5	123394798	123457932	+	-1.24768	0.0287747
ENSMUSG00000038387.9	Rras	protein_coding	chr7	45017961	45021647	+	-1.65436	0.0469862
ENSMUSG00000038473.14	Nos1ap	protein_coding	chr1	170302668	170589861	-	-1.48205	0.0340434
ENSMUSG00000038481.13	Cdk19	protein_coding	chr10	40339564	40483818	+	2.87381	2.29896e-11
ENSMUSG00000038502.16	Ptov1	protein_coding	chr7	44863067	44869788	-	-1.42914	0.0115248
ENSMUSG00000038507.6	Parp12	protein_coding	chr6	39086410	39118349	-	-1.67627	0.000521179
ENSMUSG00000038555.7	Reep2	protein_coding	chr18	34840589	34847463	+	1.06988	0.0319637
ENSMUSG00000038658.15	Ric1	protein_coding	chr19	29522282	29606829	+	-2.6274	0.00426127
ENSMUSG00000038700.4	Hoxb5	protein_coding	chr11	96303336	96306121	+	-1.55067	0.000585265
ENSMUSG00000038776.13	Ephx1	protein_coding	chr1	180976210	181020904	-	1.24707	0.00858364
ENSMUSG00000038816.14	Ctnnal1	protein_coding	chr4	56810935	56865188	-	1.27441	0.00873105
ENSMUSG00000038943.16	Prc1	protein_coding	chr7	80294450	80316259	+	1.59085	0.0144581
ENSMUSG00000038991.17	Txndc5	protein_coding	chr13	38500079	38528824	-	-1.99369	0.0048851
ENSMUSG00000039004.6	Bmp6	protein_coding	chr13	38345107	38500302	+	-1.14338	0.00252324
ENSMUSG00000039081.10	Zfp503	protein_coding	chr14	21983959	21989601	-	-1.90577	0.00306973
ENSMUSG00000039089.15	L3mbtl3	protein_coding	chr10	26274468	26375971	-	1.11914	0.0432073
ENSMUSG00000039115.13	Itga9	protein_coding	chr9	118606690	118901003	+	0.99181	0.0258717
ENSMUSG00000039155.15	Cdh26	protein_coding	chr2	178430531	178487366	+	2.60918	1.08576e-06
ENSMUSG00000039156.19	Stim2	protein_coding	chr5	53998499	54121057	+	-2.14674	0.00239768
ENSMUSG00000039208.15	Metrnl	protein_coding	chr11	121701544	121716306	+	-1.52818	0.0238672
ENSMUSG00000039384.8	Dusp10	protein_coding	chr1	184013302	184075636	+	1.55598	0.0102846
ENSMUSG00000039405.7	Prss23	protein_coding	chr7	89507783	89527187	-	-1.07025	0.0402017
ENSMUSG00000039478.15	Micu3	protein_coding	chr8	40307458	40386308	+	-2.02591	0.00230065
ENSMUSG00000039485.8	Tspyl4	protein_coding	chr10	34297442	34301320	+	1.57973	0.00501345
ENSMUSG00000039512.11	Uhrf1bp1	protein_coding	chr17	27856490	27900040	+	1.88472	0.0025974
ENSMUSG00000039616.9	Mocos	protein_coding	chr18	24653691	24701556	+	1.29674	0.0163336
ENSMUSG00000039682.12	Lap3	protein_coding	chr5	45493374	45512691	+	1.90433	8.88929e-06
ENSMUSG00000039697.16	Ncoa7	protein_coding	chr10	30628999	30803326	-	0.822109	0.0493903
ENSMUSG00000039853.18	Trim14	protein_coding	chr4	46493781	46536141	-	-1.3434	0.00773218
ENSMUSG00000039988.14	Ankrd13c	protein_coding	chr3	157947239	158008034	+	-1.21782	0.0204667
ENSMUSG00000039989.7	Cbx4	protein_coding	chr11	119077573	119086221	-	-1.28675	0.00184516
ENSMUSG00000040022.14	Rab11fip2	protein_coding	chr19	59902884	59943654	-	-1.85666	0.0028393
ENSMUSG00000040028.10	Elavl1	protein_coding	chr8	4285382	4325413	-	-2.1067	3.29108e-07
ENSMUSG00000040061.17	Plcb2	protein_coding	chr2	118707517	118728438	-	-1.80981	8.14396e-06
ENSMUSG00000040105.3	Plpp6	protein_coding	chr19	28963953	28966811	+	-2.63683	6.00275e-09
ENSMUSG00000040128.9	Pnrc1	protein_coding	chr4	33245423	33290163	-	-2.46531	8.74034e-08
ENSMUSG00000040147.14	Maob	protein_coding	chrX	16709282	16817366	-	1.36968	0.0341216
ENSMUSG00000040328.15	Olfr56	protein_coding	chr11	48978889	49135387	+	1.67808	0.0126565
ENSMUSG00000040331.16	Nsmce4a	protein_coding	chr7	130532526	130573118	-	-2.39433	6.23193e-08
ENSMUSG00000040396.12	Abhd13	protein_coding	chr8	9977707	9992155	+	-1.54585	0.00926778
ENSMUSG00000040414.7	Slc25a28	protein_coding	chr19	43663822	43674881	-	-1.37195	0.0210877
ENSMUSG00000040459.11	Arglu1	protein_coding	chr8	8665075	8690521	-	-2.59204	0.00062764
ENSMUSG00000040473.15	Cfap69	protein_coding	chr5	5579278	5664239	-	-1.01322	0.0359983
ENSMUSG00000040659.3	Efhd2	protein_coding	chr4	141858142	141874920	-	-1.84543	0.0132404
ENSMUSG00000040663.8	Clcf1	protein_coding	chr19	4214238	4223490	+	-1.76923	2.66558e-05
ENSMUSG00000040694.3	Apobec2	protein_coding	chr17	48419231	48432728	-	2.32503	4.68143e-05
ENSMUSG00000040699.13	Limd2	protein_coding	chr11	106156256	106160860	-	-1.85088	0.00307168
ENSMUSG00000040811.15	Eml2	protein_coding	chr7	19176421	19206482	+	1.73417	0.00315884
ENSMUSG00000040818.10	Dennd6a	protein_coding	chr14	26573856	26634322	+	-1.9524	0.00223698
ENSMUSG00000040928.15	S100pbp	protein_coding	chr4	129148005	129189727	-	0.933553	0.0410132
ENSMUSG00000040957.15	Cables1	protein_coding	chr18	11839220	11945630	+	-1.34774	0.000938509
ENSMUSG00000041000.8	Trim62	protein_coding	chr4	128883580	128911328	+	-1.41527	0.00583438
ENSMUSG00000041046.7	Ramp3	protein_coding	chr11	6658521	6677475	+	1.13124	0.0496475
ENSMUSG00000041120.6	Nbl1	protein_coding	chr4	139082284	139092993	-	-1.75943	0.0170018
ENSMUSG00000041126.16	H2afv	protein_coding	chr11	6427229	6444443	-	-1.75248	0.00773218
ENSMUSG00000041261.9	Car8	protein_coding	chr4	8143362	8239041	-	1.46598	0.000400462
ENSMUSG00000041408.17	Wapl	protein_coding	chr14	34673928	34747983	+	-1.4989	0.00327045
ENSMUSG00000041445.9	Mmrn2	protein_coding	chr14	34375465	34404287	+	1.19627	0.0106641
ENSMUSG00000041488.16	Stx3	protein_coding	chr19	11775118	11819403	-	-0.875833	0.0280631
ENSMUSG00000041538.15	H2-Ob	protein_coding	chr17	34238903	34245907	+	1.69682	0.000968503
ENSMUSG00000041654.15	Slc39a11	protein_coding	chr11	113244853	113650079	-	1.54671	0.00525963
ENSMUSG00000041712.7	Ubr7	protein_coding	chr12	102757967	102777707	+	1.29943	0.0205159
ENSMUSG00000041729.15	Coro2b	protein_coding	chr9	62419492	62537044	-	-1.40963	0.0165663
ENSMUSG00000041837.4	Pdcd7	protein_coding	chr9	65346104	65359643	+	-1.0593	0.0401462
ENSMUSG00000041846.15	Ppp4r3a	protein_coding	chr12	101039409	101083702	-	-1.45705	0.0211968
ENSMUSG00000041895.15	Wipi1	protein_coding	chr11	109573331	109611967	-	0.95564	0.00369823
ENSMUSG00000041961.14	Znrf3	protein_coding	chr11	5276324	5444847	-	-2.14895	0.00482326
ENSMUSG00000042099.15	Kank3	protein_coding	chr17	33810520	33822918	+	-1.63376	0.00257553
ENSMUSG00000042190.12	Cmklr1	protein_coding	chr5	113612354	113650426	-	-1.61955	0.0301113
ENSMUSG00000042208.15	0610010F05Rik	protein_coding	chr11	23564961	23633639	-	-1.91007	8.91609e-05
ENSMUSG00000042298.18	Ttc19	protein_coding	chr11	62281473	62328451	+	-1.42044	0.00343616
ENSMUSG00000042328.13	Hps4	protein_coding	chr5	112343083	112378414	+	1.11562	0.0210089
ENSMUSG00000042379.8	Esm1	protein_coding	chr13	113209659	113218098	+	-2.77137	1.55893e-08
ENSMUSG00000042410.15	Agps	protein_coding	chr2	75832177	75931350	+	-1.09197	0.0286267
ENSMUSG00000042444.10	Mindy2	protein_coding	chr9	70599014	70657174	-	-1.2455	0.00321154
ENSMUSG00000042632.16	Pla2g6	protein_coding	chr15	79286228	79328390	-	1.44545	0.0210877
ENSMUSG00000042650.3	Alkbh5	protein_coding	chr11	60536381	60558512	+	-2.5329	0.00209156
ENSMUSG00000042812.5	Foxf1	protein_coding	chr8	121084386	121088144	+	-1.95441	0.00127025
ENSMUSG00000043068.6	Fam89a	protein_coding	chr8	124740257	124751832	-	-3.2768	0.000267181
ENSMUSG00000043230.2	Fam124b	protein_coding	chr1	80198706	80218473	-	1.25298	0.0335516
ENSMUSG00000043262.16	Uevld	protein_coding	chr7	46923216	46958527	-	1.10969	0.0056479
ENSMUSG00000043300.2	B3galnt1	protein_coding	chr3	69574158	69598960	-	-1.37152	0.00953418
ENSMUSG00000043311.7	D17H6S53E	protein_coding	chr17	35126373	35128855	+	-2.17507	0.0384699
ENSMUSG00000043336.14	Filip1l	protein_coding	chr16	57353093	57573126	+	-1.5536	0.00442293
ENSMUSG00000043415.5	Otud1	protein_coding	chr2	19657752	19660583	+	-1.54753	0.00326674
ENSMUSG00000043421.8	Hilpda	protein_coding	chr6	29272488	29275446	+	-2.48557	5.79892e-06
ENSMUSG00000043445.6	Pgp	protein_coding	chr17	24470473	24471591	+	-2.22102	0.0417045
ENSMUSG00000043556.10	Fbxl7	protein_coding	chr15	26540459	26895580	-	-1.35865	0.0319637
ENSMUSG00000043668.13	Tox3	protein_coding	chr8	90247040	90348343	-	-2.24804	0.000370233
ENSMUSG00000043671.14	Dpy19l3	protein_coding	chr7	35685165	35754454	-	1.61323	0.00459851
ENSMUSG00000043866.11	Taf10	protein_coding	chr7	105739393	105744361	-	-1.70275	0.0157112
ENSMUSG00000043885.14	Slc36a4	protein_coding	chr9	15709738	15743361	+	1.03139	0.0455692
ENSMUSG00000044147.8	Arf6	protein_coding	chr12	69372150	69373783	+	-2.22375	0.000237408
ENSMUSG00000044167.6	Foxo1	protein_coding	chr3	52268336	52353221	+	-1.34543	0.00324293
ENSMUSG00000044217.16	Aqp5	protein_coding	chr15	99590849	99594829	+	-2.10491	0.000328255
ENSMUSG00000044258.10	Ctla2a	protein_coding	chr13	60934155	60936625	-	-1.45863	0.00574089
ENSMUSG00000044337.5	Ackr3	protein_coding	chr1	90203980	90216751	+	2.45815	2.91795e-11
ENSMUSG00000044502.16	Bod1	protein_coding	chr11	31665181	31671885	-	-2.12034	6.74088e-06
ENSMUSG00000044562.12	Rasip1	protein_coding	chr7	45627488	45639093	+	-2.06633	0.00140991
ENSMUSG00000044867.5	Gimap1os	processed_transcript	chr6	48738346	48741444	-	-1.87981	0.00172599
ENSMUSG00000044952.5	Kctd21	protein_coding	chr7	97332327	97350213	+	1.15629	0.0134074
ENSMUSG00000044982.6	Sft2d3	protein_coding	chr18	31909094	31911903	-	-2.1281	3.80045e-06
ENSMUSG00000045071.14	E130308A19Rik	protein_coding	chr4	59626211	59761439	+	-2.33231	2.68791e-05
ENSMUSG00000045201.6	Lrrc3b	protein_coding	chr14	15357515	15438987	-	2.68898	0.000219862
ENSMUSG00000045362.8	Tnfrsf26	protein_coding	chr7	143607659	143628722	-	-1.44569	0.0354139
ENSMUSG00000045382.6	Cxcr4	protein_coding	chr1	128588199	128592293	-	-2.24035	0.0324831
ENSMUSG00000045394.8	Epcam	protein_coding	chr17	87635979	87651106	+	-2.26097	8.77727e-06
ENSMUSG00000045679.14	Pqlc3	protein_coding	chr12	16988648	17000408	-	1.53423	0.000317225
ENSMUSG00000045691.14	Thtpa	protein_coding	chr14	55094784	55098986	+	1.39604	0.0251206
ENSMUSG00000045868.12	Gvin1	protein_coding	chr7	106156556	106215326	-	1.0811	0.0122786
ENSMUSG00000046314.16	Stxbp6	protein_coding	chr12	44852484	45074709	-	-1.20074	0.00101519
ENSMUSG00000046573.7	Lyrm4	protein_coding	chr13	35978395	36117526	-	-2.22847	0.00170105
ENSMUSG00000046675.7	Tmem251	protein_coding	chr12	102743762	102747561	+	-1.6937	0.00157652
ENSMUSG00000046731.4	Kctd11	protein_coding	chr11	69878261	69881406	-	1.4072	0.0210877
ENSMUSG00000046768.13	Rhoj	protein_coding	chr12	75308322	75401456	+	1.14126	0.0356689
ENSMUSG00000046791.8	Riox1	protein_coding	chr12	83950608	83952951	+	-2.39182	0.000393666
ENSMUSG00000046818.7	Ddit4l	protein_coding	chr3	137621612	137628333	+	3.01456	0.00180584
ENSMUSG00000046985.11	Tapt1	protein_coding	chr5	44175154	44226626	-	-1.61995	0.00858755
ENSMUSG00000047180.8	Neurl3	protein_coding	chr1	36264597	36274679	-	2.46139	5.21639e-07
ENSMUSG00000047187.9	Rab2a	protein_coding	chr4	8535644	8607778	+	-1.30943	0.0340182
ENSMUSG00000047539.9	Fbxo28	protein_coding	chr1	182313102	182341629	-	-1.31643	0.00188135
ENSMUSG00000047632.10	Fgfbp3	protein_coding	chr19	36917550	36919615	-	-2.86019	1.78242e-09
ENSMUSG00000047731.17	Wbp1l	protein_coding	chr19	46599084	46657389	+	1.31784	0.0250854
ENSMUSG00000048027.7	Rgmb	protein_coding	chr17	15806253	15826586	-	-1.80031	0.000226125
ENSMUSG00000048109.10	Rbm15	protein_coding	chr3	107325421	107333673	-	-1.42095	0.0340434
ENSMUSG00000048170.14	Mcmbp	protein_coding	chr7	128696441	128740495	-	-2.19267	1.82239e-05
ENSMUSG00000048186.14	Bend7	protein_coding	chr2	4717831	4802142	+	-1.74224	0.000548248
ENSMUSG00000048218.5	Amigo2	protein_coding	chr15	97244074	97247287	-	-2.40853	0.000267181
ENSMUSG00000048234.13	Rnf149	protein_coding	chr1	39551296	39577405	-	-1.23796	0.0435845
ENSMUSG00000048330.14	Ric3	protein_coding	chr7	109034312	109083331	-	1.93524	6.49173e-05
ENSMUSG00000048373.8	Fgfbp1	protein_coding	chr5	43978858	43981779	-	-1.9442	0.0271911
ENSMUSG00000048429.10	Timm29	protein_coding	chr9	21592722	21595970	+	-2.31705	0.000195785
ENSMUSG00000048440.15	Cyp4f16	protein_coding	chr17	32536558	32551798	+	0.997237	0.0083194
ENSMUSG00000048458.8	Fam212b	protein_coding	chr3	105704599	105720842	+	2.13835	0.000214151
ENSMUSG00000048489.12	8430408G22Rik	protein_coding	chr6	116650609	116652794	+	-1.39386	0.0333781
ENSMUSG00000048612.16	Myof	protein_coding	chr19	37899036	38043577	-	1.33653	0.00565528
ENSMUSG00000048706.3	Lurap1l	protein_coding	chr4	80910646	80955628	+	-1.59198	0.0115035
ENSMUSG00000048755.8	Mcat	protein_coding	chr15	83546797	83555711	-	-1.72408	0.0405193
ENSMUSG00000048779.5	P2ry6	protein_coding	chr7	100937630	100974649	-	1.99298	0.000787401
ENSMUSG00000048787.13	Dcun1d3	protein_coding	chr7	119852796	119896298	-	1.19165	0.00323371
ENSMUSG00000048965.9	Mrgpre	protein_coding	chr7	143778363	143784500	-	2.00354	0.000920109
ENSMUSG00000049090.2	Zadh2	protein_coding	chr18	84088158	84097514	+	0.954934	0.0214598
ENSMUSG00000049281.16	Scn3b	protein_coding	chr9	40269217	40291618	+	1.2523	0.00290881
ENSMUSG00000049305.6	Ccdc71	protein_coding	chr9	108460527	108465938	+	1.07305	0.0189773
ENSMUSG00000049339.16	Retreg2	protein_coding	chr1	75142778	75147913	+	-1.59801	0.0166589
ENSMUSG00000049580.12	Tsku	protein_coding	chr7	98350668	98361328	-	2.25903	0.007745
ENSMUSG00000049686.14	Orai1	protein_coding	chr5	123015074	123030456	+	-2.05583	0.0038552
ENSMUSG00000049717.9	Lig4	protein_coding	chr8	9969049	9977686	-	1.01571	0.0266662
ENSMUSG00000049807.16	Arhgap23	protein_coding	chr11	97415533	97502402	+	-1.24605	0.0360378
ENSMUSG00000050064.14	Zfp697	protein_coding	chr3	98382461	98753812	+	-1.12664	0.012868
ENSMUSG00000050147.9	F2rl3	protein_coding	chr8	72761880	72763874	+	1.56461	0.0148058
ENSMUSG00000050379.15	2006-09-01	protein_coding	chrX	36911326	36991794	-	1.01215	0.040128
ENSMUSG00000050549.8	Fam241a	protein_coding	chr3	127869058	127896324	-	-1.75873	0.000296892
ENSMUSG00000050556.9	Kcnb1	protein_coding	chr2	167095969	167190155	-	0.975782	0.0320433
ENSMUSG00000050821.13	Fam131a	protein_coding	chr16	20693282	20703048	+	1.45534	0.00230056
ENSMUSG00000050896.12	Rtn4rl2	protein_coding	chr2	84871924	84886710	-	-3.47409	0.000521179
ENSMUSG00000050910.5	Cdr2l	protein_coding	chr11	115381916	115396132	+	-1.05981	0.0408775
ENSMUSG00000050914.16	Ankrd37	protein_coding	chr8	45996902	46005707	-	-1.92588	0.0117917
ENSMUSG00000050930.5	Map10	protein_coding	chr8	125669818	125673359	+	-1.64398	0.0157112
ENSMUSG00000050973.11	Gdpgp1	protein_coding	chr7	80232865	80242061	+	1.0141	0.0373925
ENSMUSG00000051022.7	Hs3st1	protein_coding	chr5	39613935	39755475	-	-1.76543	5.79892e-06
ENSMUSG00000051185.9	Fam174a	protein_coding	chr1	95313623	95335284	+	-1.81765	0.0117457
ENSMUSG00000051391.9	Ywhag	protein_coding	chr5	135908409	135934616	-	1.21656	0.014325
ENSMUSG00000051855.15	Mest	protein_coding	chr6	30723547	30748465	+	1.19133	0.0462823
ENSMUSG00000052031.7	Tagap1	protein_coding	chr17	6954965	6961156	-	-1.3167	0.00279519
ENSMUSG00000052087.14	Rgs14	protein_coding	chr13	55369732	55384687	+	1.3654	0.0021613
ENSMUSG00000052125.16	F730043M19Rik	bidirectional_promoter_lncRNA	chr12	33111711	33147597	-	-1.49838	0.00436304
ENSMUSG00000052143.8	Gm9869	antisense_RNA	chr9	60821552	60838200	-	2.74193	0.00295563
ENSMUSG00000052291.8	5330438D12Rik	processed_transcript	chr10	116509052	116583515	+	-1.56678	0.0170018
ENSMUSG00000052459.13	Atp6v1a	protein_coding	chr16	44085402	44139705	-	0.912453	0.0402017
ENSMUSG00000052566.8	Hook2	protein_coding	chr8	84990603	85003349	+	-1.55502	0.0141677
ENSMUSG00000052656.12	Rnf103	protein_coding	chr6	71493894	71510881	+	-1.18653	0.0169411
ENSMUSG00000052681.8	Rap1b	protein_coding	chr10	117813871	117846035	-	-2.3391	4.96153e-07
ENSMUSG00000052821.3	Cysltr1	protein_coding	chrX	106574346	106603679	-	1.48875	0.00589397
ENSMUSG00000052934.14	Fbxo31	protein_coding	chr8	121549440	121578806	-	-1.50606	0.0250105
ENSMUSG00000053094.15	Tmem248	protein_coding	chr5	130217081	130243765	+	-1.62033	0.00299457
ENSMUSG00000053199.13	Arhgap20	protein_coding	chr9	51765337	51853856	+	-1.76352	6.47072e-05
ENSMUSG00000053411.16	Cbx7	protein_coding	chr15	79915807	79971119	-	-1.15944	0.0462823
ENSMUSG00000053436.14	Mapk14	protein_coding	chr17	28691342	28748404	+	-1.49429	0.00557687
ENSMUSG00000053559.12	Smagp	protein_coding	chr15	100621342	100636865	-	-2.08033	7.61828e-06
ENSMUSG00000053581.13	Zfand2a	protein_coding	chr5	139471211	139484549	-	1.16459	0.0442657
ENSMUSG00000054065.12	Pkp3	protein_coding	chr7	141078218	141090510	+	1.1713	0.0482744
ENSMUSG00000054237.5	Fra10ac1	protein_coding	chr19	38188481	38224138	-	-1.25387	0.031637
ENSMUSG00000054675.5	Tmem119	protein_coding	chr5	113793729	113800516	-	2.36645	9.28674e-07
ENSMUSG00000054766.13	Set	protein_coding	chr2	30057378	30072577	+	-1.53498	0.00389413
ENSMUSG00000054945.3	Gm9958	protein_coding	chr5	90367204	90368487	+	-1.28424	0.0402909
ENSMUSG00000055148.7	Klf2	protein_coding	chr8	72319033	72321656	+	-1.86685	1.21069e-05
ENSMUSG00000055239.10	Kcmf1	protein_coding	chr6	72841114	72899979	-	-0.884488	0.0408775
ENSMUSG00000055254.15	Ntrk2	protein_coding	chr13	58806569	59133970	+	4.00578	1.59e-21
ENSMUSG00000055447.18	Cd47	protein_coding	chr16	49855618	49915010	+	-1.21654	0.00676634
ENSMUSG00000055723.6	Rras2	protein_coding	chr7	114046782	114117781	-	-2.02432	5.33006e-07
ENSMUSG00000055799.13	Tcf7l1	protein_coding	chr6	72626378	72789254	-	-1.51516	0.00511302
ENSMUSG00000055991.15	Zkscan5	protein_coding	chr5	145204562	145221750	+	1.06621	0.0396428
ENSMUSG00000056116.18	H2-T22	protein_coding	chr17	36037128	36042747	-	1.01453	0.0158332
ENSMUSG00000056216.9	Cebpg	protein_coding	chr7	35046422	35056573	-	-1.4083	0.00793655
ENSMUSG00000056427.10	Slit3	protein_coding	chr11	35121224	35708507	+	-1.65672	0.0080961
ENSMUSG00000056708.5	Ier5	protein_coding	chr1	155096361	155099636	-	-1.22349	0.0258845
ENSMUSG00000056870.9	Gulp1	protein_coding	chr1	44551511	44796838	+	1.50345	0.00249479
ENSMUSG00000056899.10	Immp2l	protein_coding	chr12	41024090	41955588	+	-1.68864	0.0166589
ENSMUSG00000057132.15	Rpgrip1	protein_coding	chr14	52110704	52163546	+	-6.00073	0.000756197
ENSMUSG00000057531.14	Dtnbp1	protein_coding	chr13	44922075	45002147	-	-2.13217	0.000348972
ENSMUSG00000057614.6	Gnai1	protein_coding	chr5	18265135	18360355	-	-1.41232	0.0109424
ENSMUSG00000057667.7	Bloc1s3	protein_coding	chr7	19504486	19508367	-	-2.43502	0.000272061
ENSMUSG00000057766.13	Ankrd29	protein_coding	chr18	12252362	12305720	-	-1.32277	0.00230065
ENSMUSG00000057969.15	Sema3b	protein_coding	chr9	107597674	107609229	-	1.3927	0.0258717
ENSMUSG00000058454.15	Dhcr7	protein_coding	chr7	143823145	143848410	+	1.37795	0.00432084
ENSMUSG00000058886.9	Deaf1	protein_coding	chr7	141297180	141327690	-	-1.66177	0.0035283
ENSMUSG00000059495.14	Arhgef12	protein_coding	chr9	42963842	43107239	-	-1.20103	0.0394659
ENSMUSG00000059824.12	Dbp	protein_coding	chr7	45705088	45710203	+	-2.66317	3.36249e-05
ENSMUSG00000059834.12	Sclt1	protein_coding	chr3	41626720	41742514	-	-1.45425	0.00587062
ENSMUSG00000059895.12	Ptp4a3	protein_coding	chr15	73723145	73758766	+	-1.05428	0.0250854
ENSMUSG00000059901.12	Adamts14	protein_coding	chr10	61197112	61273438	-	2.31515	0.00081836
ENSMUSG00000059923.13	Grb2	protein_coding	chr11	115644045	115708597	-	-1.74885	0.000512007
ENSMUSG00000060002.14	Chpt1	protein_coding	chr10	88452745	88504073	-	-1.29606	0.0077985
ENSMUSG00000060181.6	Slc35e3	protein_coding	chr10	117733679	117746365	-	-1.77821	0.0014188
ENSMUSG00000060227.15	Casc4	protein_coding	chr2	121866970	121936220	+	-1.52587	0.000659644
ENSMUSG00000060475.12	Wtap	protein_coding	chr17	12966796	12992546	-	-2.8129	0.000189392
ENSMUSG00000060487.7	Samd5	protein_coding	chr10	9622936	9675208	-	-1.16299	0.0322949
ENSMUSG00000060572.17	Mfap2	protein_coding	chr4	141010418	141015984	+	-1.85521	0.00173612
ENSMUSG00000060586.10	H2-Eb1	protein_coding	chr17	34305877	34316199	+	1.41553	0.00611593
ENSMUSG00000060657.7	Marf1	protein_coding	chr16	14109166	14159274	-	-2.20899	0.017815
ENSMUSG00000060708.4	Bloc1s4	protein_coding	chr5	36747378	36748650	-	-2.42204	0.0032681
ENSMUSG00000061024.8	Rrs1	protein_coding	chr1	9545408	9547455	+	-2.12669	0.00652452
ENSMUSG00000061100.3	Retnla	protein_coding	chr16	48842552	48844461	+	-2.32799	0.00273392
ENSMUSG00000061119.7	Prcp	protein_coding	chr7	92874470	92934583	+	1.33584	6.43735e-05
ENSMUSG00000061130.12	Ppm1b	protein_coding	chr17	84956741	85023991	+	-1.48463	0.0496028
ENSMUSG00000061322.15	Dnaic1	protein_coding	chr4	41569775	41638158	+	-1.44431	0.0360567
ENSMUSG00000061353.11	Cxcl12	protein_coding	chr6	117168535	117181367	+	1.90152	0.000958932
ENSMUSG00000061482.7	Hist1h4d	protein_coding	chr13	23581598	23582735	+	-2.05082	0.00503161
ENSMUSG00000061838.7	Suclg2	protein_coding	chr6	95473009	95718800	-	1.18998	0.013938
ENSMUSG00000062017.15	Abca14	protein_coding	chr7	120203961	120325352	+	-1.71476	0.0362268
ENSMUSG00000062210.13	Tnfaip8	protein_coding	chr18	49979427	50107173	+	1.64129	6.02009e-05
ENSMUSG00000062329.4	Cytl1	protein_coding	chr5	37735519	37739820	+	-1.80258	0.0314242
ENSMUSG00000062373.8	Tmem65	protein_coding	chr15	58782269	58823638	-	-1.01917	0.0306713
ENSMUSG00000062515.3	Fabp4	protein_coding	chr3	10204088	10208576	-	-1.85574	0.00789052
ENSMUSG00000063049.4	Ing2	protein_coding	chr8	47667178	47675556	-	-1.37021	0.0089476
ENSMUSG00000063087.14	Gm10125	processed_transcript	chr18	5491503	5593505	-	-1.16398	0.0356689
ENSMUSG00000063146.11	Clip2	protein_coding	chr5	134489383	134552434	-	2.29374	0.00145131
ENSMUSG00000063229.15	Ldha	protein_coding	chr7	46841475	46855627	+	1.02891	0.00959704
ENSMUSG00000063235.16	Ptpmt1	processed_transcript	chr2	90908716	90918258	-	-1.13362	0.0360378
ENSMUSG00000063354.6	Slc39a4	protein_coding	chr15	76612385	76616852	-	1.17572	0.0428974
ENSMUSG00000063358.15	Mapk1	protein_coding	chr16	16983382	17047453	+	-1.52055	0.0174512
ENSMUSG00000063455.16	D630045J12Rik	protein_coding	chr6	38123174	38254009	-	-1.2848	0.00561056
ENSMUSG00000063558.4	Aox1	protein_coding	chr1	58029931	58106413	+	1.74165	2.85957e-06
ENSMUSG00000063632.6	Sox11	protein_coding	chr12	27334264	27342574	-	-2.51218	6.80936e-10
ENSMUSG00000063714.15	Sp3os	antisense_RNA	chr2	72979424	72988677	+	-1.68344	0.0267911
ENSMUSG00000064043.13	Trerf1	processed_transcript	chr17	47140875	47361958	+	1.30722	0.00537268
ENSMUSG00000064080.12	Fbln2	protein_coding	chr6	91212455	91272540	+	2.17811	0.000713426
ENSMUSG00000064120.13	Mocs1	protein_coding	chr17	49428362	49455435	+	1.24619	0.0124312
ENSMUSG00000064138.14	Fam172a	protein_coding	chr13	77702033	78166235	+	-1.49955	0.026985
ENSMUSG00000064181.6	Rab3ip	protein_coding	chr10	116905784	116950769	-	-1.56913	0.0415413
ENSMUSG00000064702.1	Gm24950	snRNA	chr11	101641748	101641938	+	-2.69417	0.0295776
ENSMUSG00000065251.1	Gm23971	snRNA	chr11	101645740	101645930	-	-2.69417	0.0295776
ENSMUSG00000065767.1	Gm23849	snRNA	chr11	101627366	101627556	+	-2.69417	0.0295776
ENSMUSG00000065944.1	Rnu2-10	snRNA	chr11	101658238	101658428	+	-2.69417	0.0295776
ENSMUSG00000065979.12	Cpped1	protein_coding	chr16	11803721	11909445	-	1.37793	0.00153151
ENSMUSG00000066232.4	Ipo7	protein_coding	chr7	110018274	110056609	+	0.96615	0.00984339
ENSMUSG00000066877.11	Nck2	protein_coding	chr1	43444579	43570515	+	-1.47522	0.0115526
ENSMUSG00000068079.5	Tcf15	protein_coding	chr2	152143561	152149097	+	-3.78805	8.41495e-05
ENSMUSG00000068205.14	Macrod2	protein_coding	chr2	140395309	142392966	+	-1.74012	0.000883977
ENSMUSG00000068335.6	Dok1	protein_coding	chr6	83030934	83033471	-	1.01903	0.0492503
ENSMUSG00000068522.4	Aard	protein_coding	chr15	52040107	52045722	+	-2.8615	8.38042e-10
ENSMUSG00000068798.10	Rap1a	protein_coding	chr3	105727267	105801336	-	-1.02652	0.0427371
ENSMUSG00000068923.14	Syt11	protein_coding	chr3	88744700	88775164	-	0.959366	0.0299545
ENSMUSG00000069273.2	Hist1h3e	protein_coding	chr13	23561534	23562369	-	-2.27181	0.0253961
ENSMUSG00000069662.5	Marcks	protein_coding	chr10	37133375	37138920	-	-1.6107	0.0132405
ENSMUSG00000069874.7	Irgm2	protein_coding	chr11	58199618	58222782	+	1.89786	0.00696556
ENSMUSG00000070526.2	Peg12	protein_coding	chr7	62461871	62464510	-	-1.72986	0.0228837
ENSMUSG00000070565.11	Rasal2	protein_coding	chr1	157135182	157412595	-	-1.53681	0.00138674
ENSMUSG00000070972.13	Dnajc25	protein_coding	chr4	58995062	59025573	+	-1.8955	0.00062011
ENSMUSG00000071001.4	Hrct1	protein_coding	chr4	43727188	43728639	+	-1.51725	0.0220546
ENSMUSG00000071042.11	Rasgrp3	protein_coding	chr17	75435905	75529043	+	1.0986	0.0394006
ENSMUSG00000071076.6	Jund	protein_coding	chr8	70698949	70700616	+	-2.36279	0.0038552
ENSMUSG00000071369.11	Map3k5	protein_coding	chr10	19934472	20142753	+	-1.08194	0.0259525
ENSMUSG00000071547.4	Nt5dc2	protein_coding	chr14	31131053	31139124	+	-2.31218	0.000180859
ENSMUSG00000071722.4	Spin4	protein_coding	chrX	95022510	95026682	-	1.14841	0.0331097
ENSMUSG00000072294.5	Klf12	protein_coding	chr14	99870632	100284679	-	1.56814	0.00459851
ENSMUSG00000072501.4	Phf20l1	protein_coding	chr15	66577572	66645255	+	-1.27797	0.0301113
ENSMUSG00000072704.6	Smim10l1	protein_coding	chr6	133104909	133110899	+	-1.18171	0.0311536
ENSMUSG00000072893.12	4933439C10Rik	processed_transcript	chr11	59505662	59513647	+	-1.58845	5.79211e-05
ENSMUSG00000072949.6	Acot1	protein_coding	chr12	84009490	84018371	+	-1.69491	0.0285664
ENSMUSG00000073096.11	Lrrc61	protein_coding	chr6	48554796	48570722	+	1.24707	0.0299689
ENSMUSG00000073144.4	4930599N23Rik	antisense_RNA	chr6	39118473	39148312	+	-3.20633	2.93244e-05
ENSMUSG00000073154.10	9330158H04Rik	lincRNA	chr6	36209620	36390191	-	-1.93747	0.0255935
ENSMUSG00000073184.3	Gm10479	protein_coding	chr12	20415938	20433699	+	-2.90548	0.0113474
ENSMUSG00000073409.12	H2-Q6	protein_coding	chr17	35424850	35430055	+	1.31991	0.0198101
ENSMUSG00000073421.5	H2-Ab1	protein_coding	chr17	34263209	34269418	+	1.62118	0.000344713
ENSMUSG00000073491.11	Ifi213	protein_coding	chr1	173566283	173599274	-	-1.17201	0.00287433
ENSMUSG00000073563.2	Csnk1g3	protein_coding	chr18	53862113	53955684	+	-1.18453	0.0129778
ENSMUSG00000073700.3	Klhl21	protein_coding	chr4	152008803	152017680	+	-1.47977	0.0416196
ENSMUSG00000073987.4	Ggh	protein_coding	chr4	20042052	20066750	+	-1.04134	0.0462823
ENSMUSG00000074063.10	Osgin1	protein_coding	chr8	119434124	119446256	+	1.52487	0.0175765
ENSMUSG00000074064.6	Mlycd	protein_coding	chr8	119394878	119411102	+	-1.96534	2.6408e-07
ENSMUSG00000074238.6	Ap1ar	protein_coding	chr3	127807007	127837523	-	-1.62933	0.000837628
ENSMUSG00000074491.9	Clec4g	protein_coding	chr8	3707064	3720651	-	-2.41425	0.00139661
ENSMUSG00000074604.9	Mgst2	protein_coding	chr3	51660360	51682677	+	-1.04945	0.0148058
ENSMUSG00000074607.11	Tox2	protein_coding	chr2	163203125	163324170	+	-2.83805	1.46736e-06
ENSMUSG00000074629.2	4930518I15Rik	protein_coding	chr2	156856616	156857946	-	-1.44595	0.0246053
ENSMUSG00000074807.2	Gm10762	protein_coding	chr2	128966593	128967725	-	-1.84176	0.003028
ENSMUSG00000074874.10	Ctla2b	protein_coding	chr13	60895350	60897447	-	-1.07828	0.00436634
ENSMUSG00000074912.10	Gm14207	processed_transcript	chr2	119321187	119326194	-	-2.90247	9.67978e-06
ENSMUSG00000074971.4	Fibin	protein_coding	chr2	110360917	110363183	-	-1.7915	2.35335e-05
ENSMUSG00000075273.4	Ttc30b	protein_coding	chr2	75935849	75938585	-	1.26997	0.0324613
ENSMUSG00000076138.1	Gm26377	miRNA	chr9	78478528	78478635	-	-6.93823	0.00781185
ENSMUSG00000076431.4	Sox4	protein_coding	chr13	28948919	28953713	-	-1.80489	0.00574089
ENSMUSG00000076441.9	Ass1	protein_coding	chr2	31470207	31520672	+	1.65621	0.00305886
ENSMUSG00000076617.9	Ighm	IG_C_gene	chr12	113418558	113422730	-	1.47838	0.011551
ENSMUSG00000078137.1	Ankrd63	protein_coding	chr2	118699103	118703963	-	-5.90735	1.59e-21
ENSMUSG00000078202.3	Nrarp	protein_coding	chr2	25180758	25183339	+	-2.00117	0.0134694
ENSMUSG00000078485.3	Plekhn1	protein_coding	chr4	156221456	156234857	-	-1.43911	0.0148022
ENSMUSG00000078606.8	Gm4070	protein_coding	chr7	105895139	105953967	-	1.08227	0.0259525
ENSMUSG00000078619.10	Smarcd2	protein_coding	chr11	106263179	106272972	-	-1.77025	0.000883977
ENSMUSG00000078779.4	Zfp59	protein_coding	chr7	27838607	27856438	+	1.3436	0.0236885
ENSMUSG00000078789.9	Dph1	protein_coding	chr11	75177643	75191241	-	1.16309	0.0103879
ENSMUSG00000078853.8	Igtp	protein_coding	chr11	58199556	58207591	+	1.78393	0.0174772
ENSMUSG00000079037.9	Prnp	protein_coding	chr2	131909928	131938429	+	1.0251	0.0396088
ENSMUSG00000079065.3	BC005561	protein_coding	chr5	104508352	104522611	+	-1.72172	0.00284254
ENSMUSG00000079173.11	Zan	protein_coding	chr5	137378637	137477064	-	-1.47111	0.0344357
ENSMUSG00000079355.5	Ackr4	protein_coding	chr9	104084157	104126933	-	-0.988427	0.0309641
ENSMUSG00000079442.12	St6galnac4	protein_coding	chr2	32587095	32599698	+	1.02577	0.0408775
ENSMUSG00000079505.2	Gm11131	antisense_RNA	chr17	35377021	35380292	-	-1.60524	0.0097694
ENSMUSG00000079547.3	H2-DMb1	protein_coding	chr17	34153072	34160230	+	1.24163	0.0226266
ENSMUSG00000079652.8	Fam71f2	protein_coding	chr6	29279593	29290680	+	-1.63735	0.000883977
ENSMUSG00000079654.3	Prrt4	protein_coding	chr6	29169232	29179584	-	-1.65622	0.00173612
ENSMUSG00000082292.3	Gm12250	processed_pseudogene	chr11	58187739	58189012	+	1.77094	0.0127358
ENSMUSG00000083097.3	Gm14494	processed_pseudogene	chr2	153826171	153826605	+	-1.73006	0.0394006
ENSMUSG00000084399.2	Gm15666	transcribed_processed_pseudogene	chr10	105505804	105508599	-	-2.41232	0.00162443
ENSMUSG00000084910.1	C630043F03Rik	processed_transcript	chr4	72201348	72215352	+	-2.1916	0.00521463
ENSMUSG00000085271.7	E130006D01Rik	lincRNA	chr5	111734284	111761725	-	4.95487	1.82365e-06
ENSMUSG00000085334.7	Gm12940	processed_transcript	chr4	127033731	127049398	+	-3.78061	6.43735e-05
ENSMUSG00000085436.1	Zfp335os	antisense_RNA	chr2	164911354	164919953	+	-1.51293	0.00514011
ENSMUSG00000086481.1	Gm11707	lincRNA	chr11	106972058	106973090	-	-2.20264	0.0251206
ENSMUSG00000086584.8	Gm12002	antisense_RNA	chr11	12314514	12351028	+	-2.04701	0.00589397
ENSMUSG00000086700.2	Gm15747	antisense_RNA	chr5	123393649	123397957	-	-2.66869	0.0482744
ENSMUSG00000087006.3	Gm13889	protein_coding	chr2	93955810	93957201	-	-3.51471	1.96692e-11
ENSMUSG00000087057.7	Gm11730	antisense_RNA	chr11	117094948	117097067	-	-2.74264	0.000279689
ENSMUSG00000087516.7	Tbx3os1	antisense_RNA	chr5	119570130	119671365	-	-1.84356	0.00542959
ENSMUSG00000087579.7	Hectd2os	processed_transcript	chr19	36614052	36705641	-	3.8055	5.44121e-06
ENSMUSG00000089739.2	Gm20431	protein_coding	chr2	167607850	167661496	-	-10.0988	0.0315019
ENSMUSG00000090110.8	Cmc4	protein_coding	chrX	75404846	75416584	-	-1.41899	0.0437614
ENSMUSG00000090150.10	Acad11	protein_coding	chr9	104063377	104127725	+	1.33638	0.0090295
ENSMUSG00000090213.1	Tmem189	protein_coding	chr2	167642608	167689822	-	-2.0538	8.9898e-05
ENSMUSG00000090231.10	Cfb	protein_coding	chr17	34856374	34862518	-	1.28519	0.0102846
ENSMUSG00000090264.1	Eif4ebp3	protein_coding	chr18	36664060	36665917	+	-4.82694	0.0421461
ENSMUSG00000091811.2	Inafm1	protein_coding	chr7	16272013	16273617	-	-2.02842	0.00190233
ENSMUSG00000092626.1	9130230N09Rik	processed_transcript	chr11	22858931	22861264	+	-2.45285	0.0335516
ENSMUSG00000092905.2	Gm25735	misc_RNA	chr7	127191027	127191241	+	-2.8593	0.00147942
ENSMUSG00000093105.1	Gm25535	miRNA	chr6	117935469	117935593	-	-2.28487	0.0435845
ENSMUSG00000093277.1	Gm26236	snoRNA	chr2	32675109	32675245	+	-1.88999	0.0285443
ENSMUSG00000093483.1	AA465934	processed_transcript	chr11	83291699	83294632	+	-2.93088	0.00713551
ENSMUSG00000094870.8	Zfp131	protein_coding	chr13	119765187	119790889	-	-0.893794	0.0256102
ENSMUSG00000095186.1	Gm10718	protein_coding	chr9	3023547	3025218	+	-1.65545	0.00876773
ENSMUSG00000095567.7	Noc2l	protein_coding	chr4	156236010	156247616	+	-1.89464	0.00388969
ENSMUSG00000095597.2	Gm6472	transcribed_processed_pseudogene	chrX	152909505	152910155	-	-24.0842	6.76379e-11
ENSMUSG00000095959.2	Gm10845	lincRNA	chr14	79860521	79869176	-	-1.41615	0.00487455
ENSMUSG00000096111.7	Gm21917	antisense_RNA	chr15	99931711	99953044	+	-1.79024	0.0462823
ENSMUSG00000096606.2	Tpbgl	protein_coding	chr7	99624082	99627103	-	-2.49921	0.0107636
ENSMUSG00000097048.7	1600020E01Rik	antisense_RNA	chr6	86526247	86582466	+	-1.64798	0.00338901
ENSMUSG00000097163.2	BC051077	lincRNA	chr5	117312518	117315645	-	-1.75475	0.0221444
ENSMUSG00000097183.2	Gm17501	lincRNA	chr3	145650312	145677580	+	-1.37939	0.0311028
ENSMUSG00000097185.1	Gm26596	TEC	chr10	112928501	112931155	+	-1.66523	0.0045578
ENSMUSG00000097194.2	9330175E14Rik	lincRNA	chr8	94422898	94435103	-	1.21286	0.0482744
ENSMUSG00000097224.1	Gm26716	antisense_RNA	chr4	130824394	130826313	-	-22.8776	8.43652e-10
ENSMUSG00000097243.1	Gm26908	lincRNA	chr14	70205324	70217659	+	-1.61249	0.0320165
ENSMUSG00000097312.1	Gm26870	lincRNA	chr9	3000282	3038313	-	-1.58762	0.0111918
ENSMUSG00000097347.1	Gm17275	lincRNA	chr1	180802568	180809483	+	-1.77863	0.0035283
ENSMUSG00000097423.1	Gm26522	lincRNA	chr7	88278787	88283529	-	-2.62979	5.13273e-06
ENSMUSG00000097445.1	Gm26631	bidirectional_promoter_lncRNA	chr9	57531287	57537629	-	-1.39212	0.0109424
ENSMUSG00000097597.2	Gm26674	antisense_RNA	chr10	8884637	8886878	+	-3.36059	2.23205e-07
ENSMUSG00000097610.2	A930012L18Rik	antisense_RNA	chr18	44661665	44676271	+	-1.30289	0.0349305
ENSMUSG00000097731.1	2700016F22Rik	lincRNA	chr4	139376549	139380379	-	-2.30263	0.0492503
ENSMUSG00000097769.7	Snhg4	processed_transcript	chr18	35553371	35558316	+	-1.36826	0.0285664
ENSMUSG00000097839.1	Gm26909	lincRNA	chr8	22644861	22646286	+	-2.40151	0.00033041
ENSMUSG00000097990.1	Gm19557	antisense_RNA	chr19	47512982	47516578	+	2.80719	1.42643e-09
ENSMUSG00000098690.1	Gm27316	misc_RNA	chr5	139312424	139312700	+	-3.91893	0.0440554
ENSMUSG00000100431.2	4930558N11Rik	lincRNA	chr7	39790967	39797742	-	-2.09719	0.0355896
ENSMUSG00000100599.1	1700120C14Rik	processed_transcript	chr15	99251788	99262044	+	-1.81189	0.0102097
ENSMUSG00000100707.1	Gm28523	antisense_RNA	chr6	141246920	141250009	-	-1.65718	0.00557687
ENSMUSG00000100747.4	1700084E18Rik	antisense_RNA	chr2	30236795	30238223	-	-2.38312	6.74088e-06
ENSMUSG00000100775.1	Gm29107	lincRNA	chr1	23293729	23294075	+	-2.28506	0.0130911
ENSMUSG00000100954.4	Gm10138	antisense_RNA	chr1	151339604	151345231	-	-2.91586	9.18787e-05
ENSMUSG00000100975.2	Gm28875	lincRNA	chr12	104925501	104926689	-	-1.6325	0.00842603
ENSMUSG00000101013.1	A630072M18Rik	antisense_RNA	chr5	20950989	20956398	+	-1.43822	0.000762074
ENSMUSG00000101970.6	1810026B05Rik	processed_transcript	chr7	73539203	73558395	-	-1.69366	0.00119195
ENSMUSG00000102037.1	Bcl2a1a	protein_coding	chr9	88956900	88962419	+	-2.30933	0.035207
ENSMUSG00000102154.1	Gm37469	antisense_RNA	chr1	165848155	165849044	-	-2.88782	0.00278106
ENSMUSG00000103469.1	Gm9910	TEC	chr11	105943704	105945253	+	-2.77874	5.66063e-09
ENSMUSG00000103715.1	4933431K14Rik	TEC	chr9	85749078	85750429	+	-2.40926	0.000589725
ENSMUSG00000103828.1	2610001A08Rik	TEC	chr11	19005607	19006473	-	-1.55176	0.0408183
ENSMUSG00000104713.4	Gbp6	protein_coding	chr5	105270702	105293698	-	1.48139	0.0283647
ENSMUSG00000104835.4	Gm5547	lincRNA	chr3	105815540	105817357	+	-1.67797	0.0251206
ENSMUSG00000104940.1	Gm42908	TEC	chr5	123401072	123401941	+	-2.26122	0.0108545
ENSMUSG00000105096.1	Gbp10	protein_coding	chr5	105215699	105239533	-	1.87872	0.0425352
ENSMUSG00000105201.1	Gm43362	TEC	chr3	158033940	158036409	-	-1.97779	0.00161457
ENSMUSG00000105337.4	1700094M23Rik	lincRNA	chr3	153162728	153182815	-	-2.72217	0.00442293
ENSMUSG00000105504.4	Gbp5	protein_coding	chr3	142493978	142522344	+	2.08461	1.94277e-05
ENSMUSG00000105655.1	Gm42659	sense_intronic	chr3	104836430	104838183	-	-2.36337	0.0144937
ENSMUSG00000105784.1	Gm35065	antisense_RNA	chr3	123444328	123447447	-	-2.50384	6.49173e-05
ENSMUSG00000105935.1	Gm43628	TEC	chr5	65307808	65308994	-	-2.2027	0.0118687
ENSMUSG00000106139.1	Gm30648	lincRNA	chr3	134199948	134213238	+	-1.92053	0.0447994
ENSMUSG00000106751.1	Gm42467	TEC	chr5	130226216	130227662	+	-1.47087	0.0435845
ENSMUSG00000106891.1	Gm43460	TEC	chr5	147428830	147429886	+	-1.85397	0.0140956
ENSMUSG00000106946.1	Gm42856	TEC	chr6	24657518	24660369	-	-1.08105	0.0481871
ENSMUSG00000107041.1	Gm42735	TEC	chr5	67633663	67635308	-	-1.77977	0.0425352
ENSMUSG00000107134.1	Gm42528	TEC	chr5	39606927	39610344	-	-1.96949	2.77031e-06
ENSMUSG00000107136.1	Gm42466	TEC	chr5	67843120	67844420	-	-1.97983	0.00132601
ENSMUSG00000108322.1	5430431A17Rik	lincRNA	chr7	44484517	44485413	+	-2.8663	0.00856077
ENSMUSG00000108461.1	AV356131	bidirectional_promoter_lncRNA	chr7	116443575	116444324	+	-1.65378	0.0288937
ENSMUSG00000108483.1	Gm45184	lincRNA	chr7	127434422	127439392	+	-1.97707	0.0229394
ENSMUSG00000109781.1	Gm45509	lincRNA	chr7	16406755	16407983	-	-1.5219	0.049763
ENSMUSG00000109827.1	Gm6213	lincRNA	chr8	39297980	39368268	+	-3.05121	0.000658606
ENSMUSG00000109941.1	Exosc6	protein_coding	chr8	111056339	111057664	+	-23.4357	2.7448e-10
ENSMUSG00000109998.1	Gm45437	antisense_RNA	chr7	45630664	45633077	-	-2.33925	0.0259525
ENSMUSG00000110397.1	Gm45540	TEC	chr8	56311304	56314909	+	-2.31369	0.000694839
ENSMUSG00000110618.1	Gm39822	lincRNA	chr11	51898966	51909624	+	1.91346	7.77641e-06
ENSMUSG00000111254.1	AC164087.2	TEC	chr9	37138553	37139624	-	-3.47578	0.000683791
ENSMUSG00000111345.1	AC142113.2	TEC	chr9	44753104	44753851	-	-1.93435	0.00804359
ENSMUSG00000111890.1	AC161829.1	processed_pseudogene	chr10	5091006	5091286	-	-7.93991	0.00372672
ENSMUSG00000112237.1	AC153911.1	transcribed_processed_pseudogene	chr10	122985074	122986555	-	-1.65749	0.0159693
ENSMUSG00000112308.1	AC160138.1	antisense_RNA	chr12	3367248	3404066	-	-4.58037	0.00960356
ENSMUSG00000112831.1	AC167229.2	lincRNA	chr10	100129868	100144126	-	-7.53948	7.22504e-07
ENSMUSG00000113157.1	AC164424.2	processed_transcript	chr12	20615014	20664803	+	-2.11241	0.0497464
ENSMUSG00000113313.1	Gm32036	antisense_RNA	chr13	20445286	20473490	-	-2.66346	0.00264845
ENSMUSG00000113416.1	CT030170.3	unprocessed_pseudogene	chr12	18024067	18027467	+	-2.37783	9.69994e-05
ENSMUSG00000113622.1	AC124484.1	lincRNA	chr12	82000268	82000919	+	-1.87132	0.00984339
ENSMUSG00000114045.1	Gm34220	TEC	chr12	108790035	108792743	-	-1.79829	0.0023728
ENSMUSG00000114432.1	AC160962.1	protein_coding	chr13	60895350	60936571	-	-1.2635	0.047593
ENSMUSG00000114598.1	AC129085.2	sense_intronic	chr13	98798611	98801410	-	-1.44589	0.0439164
ENSMUSG00000114836.1	AC207128.2	transcribed_processed_pseudogene	chr13	81085391	81087564	-	-1.75026	0.0382247
