# Supplementary material for: Single-cell RNA sequencing profiling of mouse endothelial cells in response to pulmonary arterial hypertension
Source: Cardiovasc Res. 2021 Nov 15;118(11):2519–34. doi: 10.1093/cvr/cvab296 (PMC9400412; doi:10.1093/cvr/cvab296)
Supplement: cvab296_Supplementary_Data [file cvab296_supplementary_data.zip › Supplementary_Table_S4_cvr_submission.2.xlsx]

## Sheet: Artery_MCT
	p_val	avg_logFC	pct.1	pct.2	p_val_adj
Amd1	3.67949e-08	1.57194	0.72	0.106	0.00126964
Gja4	1.36244e-07	1.31177	0.68	0.106	0.00470123
Sorbs2	2.82224e-07	1.24515	0.6	0.076	0.0097384
Csgalnact1	3.59985e-07	1.84396	0.36	0	0.0124216
Sgk1	6.02702e-07	1.28403	0.84	0.288	0.0207968
B2m	1.40959e-06	-0.794653	0.84	1	0.0486393
Aif1l	1.84381e-06	1.477	0.32	0	0.0636225
Adgrl4	3.37634e-06	1.36949	0.52	0.076	0.116504
Gne	4.03199e-06	1.32518	0.36	0.015	0.139128
Mt-co1	6.93572e-06	1.13912	0.88	0.591	0.239324
Cd59	8.80503e-06	1.70497	0.56	0.106	0.303826
Jag2	9.09389e-06	1.73263	0.44	0.061	0.313794
Elmo2	9.1881e-06	1.27158	0.28	0	0.317045
Atp1a1	1.02883e-05	1.48784	0.52	0.106	0.355008
Jag1	1.22027e-05	1.20806	0.52	0.091	0.421065
Slc12a2	1.33604e-05	1.55275	0.4	0.045	0.461015
Mt-cox3	1.52866e-05	0.942734	0.88	0.636	0.52748
LOC686442	1.62253e-05	1.08691	0.52	0.091	0.55987
LOC100910872	2.07602e-05	0.985434	0.32	0.015	0.716351
Cxcl12	2.2975e-05	1.95797	0.52	0.121	0.792775
Plekho1	3.16926e-05	1.31995	0.44	0.076	1
Sptan1	3.33113e-05	1.09361	0.4	0.045	1
Mfap5	4.4666e-05	1.53933	0.24	0	1
Anapc1	4.4666e-05	1.25295	0.24	0	1
Phb	4.4666e-05	1.20339	0.24	0	1
Cmya5	4.4666e-05	1.18942	0.24	0	1
Slc9a3r2	4.54472e-05	0.713361	0.92	0.561	1
Mxi1	6.08336e-05	1.41707	0.28	0.015	1
Col18a1	7.15479e-05	1.59389	0.32	0.03	1
Erh	8.20515e-05	1.45698	0.32	0.03	1
LOC102554591	9.87822e-05	0.876256	0.36	0.045	1
Gadd45b	0.000105174	1.21597	0.56	0.136	1
Plcb1	0.000113908	0.777992	0.4	0.061	1
Naa15	0.000152036	0.789431	0.36	0.045	1
Fn1	0.000170086	1.20356	0.64	0.212	1
Rplp0	0.000190794	0.91762	0.68	0.273	1
Rhoc	0.00022063	1.02119	0.44	0.091	1
Col4a1	0.000262656	1.36049	0.64	0.273	1
Ccl3	0.000283327	1.67408	0.28	0.03	1
Fam198b	0.00029731	1.14875	0.24	0.015	1
Dbndd2	0.00029731	0.968942	0.24	0.015	1
Spryd3	0.00029731	0.963767	0.24	0.015	1
Rgs2	0.000316211	1.22019	0.36	0.061	1
Nucb2	0.000320194	0.923985	0.24	0.015	1
Nck1	0.000320194	0.699575	0.24	0.015	1
Emcn	0.00036449	1.09476	0.32	0.045	1
Pls3	0.000365393	0.830581	0.4	0.076	1
Clec14a	0.000382789	-1.8521	0.24	0.561	1
Aqp1	0.000393776	0.725313	0.8	0.379	1
Rtn4	0.000410658	1.08931	0.32	0.045	1
Kctd10	0.000417783	0.783449	0.36	0.061	1
Olr1	0.000429244	0.872202	0.24	0.015	1
Cdc123	0.000429244	0.666095	0.24	0.015	1
Serf2	0.000434604	0.870525	0.76	0.348	1
Fam162a	0.000448207	0.865134	0.28	0.03	1
Vps36	0.000461475	1.09181	0.24	0.015	1
Kank2	0.000461475	0.666208	0.24	0.015	1
Slc30a4	0.000462244	0.939281	0.32	0.045	1
Lmna	0.000477134	0.886463	0.56	0.167	1
Slc6a6	0.000478025	1.3426	0.28	0.03	1
Nme2	0.000498925	0.625881	0.4	0.076	1
Lamc1	0.000543293	1.01879	0.28	0.03	1
Mxd4	0.000549207	0.775555	0.36	0.061	1
Ndufa13	0.000551061	0.850892	0.32	0.045	1
Abracl	0.000611841	0.722942	0.36	0.061	1
Cox7b	0.000613794	0.708039	0.56	0.167	1
Sulf1	0.000639804	-2.10504	0.12	0.47	1
Vdac2	0.000656909	0.666623	0.28	0.03	1
Cd74	0.000656909	0.590395	0.28	0.03	1
Minos1	0.000689326	0.865229	0.44	0.106	1
Prnp	0.000718353	0.460502	0.36	0.061	1
Calu	0.000778278	0.572734	0.32	0.045	1
Nucb1	0.000810794	0.965298	0.36	0.076	1
Npdc1	0.000841886	0.456722	0.36	0.061	1
Mat2b	0.000910874	0.703668	0.4	0.091	1
Cox7c	0.000919085	0.743906	0.8	0.394	1
Lyve1	0.000937548	-2.17466	0.16	0.485	1
Tspan2	0.000983147	1.1001	0.4	0.106	1
Sdpr	0.000983397	-1.38486	0.2	0.545	1
Grn	0.00100124	0.789274	0.52	0.152	1
Uba52	0.00101034	0.717061	0.76	0.303	1
Ppp1ca	0.00115423	0.713363	0.36	0.076	1
Dusp6	0.00115423	0.666652	0.36	0.076	1
Crip1	0.00116181	0.766868	0.68	0.242	1
RGD1565297	0.00119363	0.597252	0.44	0.106	1
Polr2j	0.00123282	1.05227	0.24	0.03	1
Il33	0.00126981	-1.45865	0.36	0.621	1
Nedd8	0.00133907	0.597323	0.36	0.076	1
Ywhaq	0.00140651	0.786854	0.36	0.076	1
Dnaja2	0.00144729	1.12543	0.28	0.045	1
Ndufa8	0.00145811	0.877061	0.32	0.061	1
Rps18	0.00150209	0.806739	0.72	0.318	1
Mat2a	0.00153135	1.04915	0.28	0.045	1
Tnk2	0.00153135	0.614085	0.28	0.045	1
Ifi27	0.00161487	-1.00693	0.44	0.667	1
P2ry2	0.0016199	0.865672	0.28	0.045	1
Swi5	0.00171874	0.73825	0.44	0.121	1
Tmem100	0.00172065	-1.66932	0.24	0.53	1
Tmsb4x	0.00172187	0.494692	1	0.924	1
Fuca1	0.00179283	0.783633	0.24	0.03	1
Hmg20b	0.00179283	0.741002	0.24	0.03	1
Btaf1	0.00179376	0.84906	0.32	0.061	1
Oxr1	0.00190625	0.808363	0.24	0.03	1
Ltbr	0.00202623	1.18376	0.24	0.03	1
Pi16	0.00202623	0.943073	0.24	0.03	1
Ccng2	0.00213757	0.397349	0.28	0.045	1
Eif3a	0.0021723	0.751883	0.76	0.364	1
Dnttip2	0.00225777	0.466137	0.28	0.045	1
LOC100910255	0.00238414	0.543095	0.28	0.045	1
Selm	0.0024026	0.36686	0.48	0.136	1
Casp3	0.00242895	0.841139	0.24	0.03	1
S100a10	0.00256789	0.592148	0.6	0.227	1
Tmem2	0.00257867	0.515754	0.24	0.03	1
Gsto1	0.00257867	0.327905	0.24	0.03	1
Tubb5	0.00260743	0.653933	0.64	0.227	1
Eogt	0.00265651	0.544676	0.28	0.045	1
Setd5	0.002687	0.482696	0.32	0.061	1
Cct7	0.0027639	0.823646	0.36	0.091	1
Litaf	0.0028031	0.297079	0.28	0.045	1
Clic5	0.00283775	0.526933	0.44	0.121	1
P2rx4	0.0028911	0.81203	0.36	0.091	1
Macf1	0.00293398	1.01592	0.64	0.288	1
Anxa3	0.00302268	-0.950389	0.52	0.727	1
Trim28	0.00312351	0.562072	0.4	0.106	1
Scand1	0.00330545	0.498698	0.36	0.091	1
Sh3bgrl3	0.00342945	0.864852	0.44	0.136	1
Ndufa6	0.00410859	0.822803	0.4	0.121	1
Edn1	0.00416	0.926353	0.28	0.061	1
Tmem256	0.00437103	1.26017	0.28	0.061	1
Hspa5	0.00439208	0.55981	0.8	0.364	1
Oaz1	0.0045297	0.860474	0.48	0.182	1
Mt-co2	0.00453073	0.537399	0.92	0.576	1
Fxyd5	0.00460628	0.445762	0.56	0.212	1
Utrn	0.00474606	0.454974	0.6	0.227	1
Plk2	0.00478936	1.1129	0.36	0.106	1
Rps27l	0.00482247	0.922189	0.28	0.061	1
Eef1d	0.00482247	0.829972	0.28	0.061	1
Cdc42ep3	0.00482379	0.669712	0.4	0.121	1
Arpc4	0.0050264	0.475439	0.32	0.076	1
Khdrbs1	0.00506365	0.820726	0.28	0.061	1
Wdr1	0.00510705	0.360949	0.36	0.091	1
Psmd2	0.00531569	1.01497	0.28	0.061	1
Fbxo11	0.00531569	0.67352	0.28	0.061	1
Serpine1	0.00542768	1.27833	0.24	0.045	1
Ppp1r18	0.00550128	0.433853	0.32	0.076	1
F8	0.005579	0.775894	0.28	0.061	1
S100a11	0.00572153	0.966348	0.24	0.045	1
Atp5g1	0.00575359	0.567395	0.32	0.076	1
Rps3a	0.00625691	0.611347	0.68	0.303	1
S100a4	0.00628974	0.568241	0.32	0.076	1
Map4k3	0.00628974	0.464615	0.32	0.076	1
Rasgrp3	0.00630656	0.503961	0.36	0.091	1
Pcdh17	0.00635266	0.89787	0.24	0.045	1
Cdk2ap1	0.00644102	0.585708	0.28	0.061	1
Luc7l2	0.00660455	0.711573	0.44	0.152	1
Tmem59	0.00660455	0.613168	0.44	0.152	1
Mgp	0.00674747	-0.463164	0.4	0.742	1
Bms1	0.00675394	0.323612	0.28	0.061	1
Rb1cc1	0.00686078	0.582019	0.4	0.121	1
Prdx5	0.00704577	1.0102	0.24	0.045	1
Igfbp7	0.00707597	1.20848	0.48	0.212	1
Arpc1b	0.0073842	0.405509	0.6	0.242	1
Ccnd1	0.00765129	0.825735	0.48	0.167	1
Alcam	0.00780604	0.783973	0.24	0.045	1
Ywhab	0.00791229	0.634827	0.56	0.227	1
Psma5	0.00821307	0.50056	0.24	0.045	1
AABR07002683.1	0.00821307	0.494875	0.24	0.045	1
Ppm1f	0.00821307	0.477826	0.24	0.045	1
Tspan7	0.00834951	-0.625745	0.48	0.697	1
Atp5i	0.00849246	0.524835	0.44	0.152	1
Scn3b	0.00870492	0.924466	0.28	0.076	1
Podxl	0.00890138	0.357694	0.56	0.212	1
Dbi	0.00893524	0.429036	0.28	0.061	1
Nthl1	0.00893524	0.347648	0.28	0.061	1
Sh3bp4	0.00908455	0.349062	0.24	0.045	1
Bsg	0.00923888	0.630606	0.4	0.136	1
Rbm25l1	0.0092674	0.593654	0.56	0.227	1
Ube2d3	0.00943979	0.455439	0.44	0.152	1
Zfand6	0.00951272	0.391493	0.36	0.106	1
Gpalpp1	0.00955052	0.465909	0.24	0.045	1
Clasrp	0.00955052	0.251672	0.24	0.045	1
Chd1	0.0097552	0.553551	0.32	0.091	1
Park7	0.00993543	0.873217	0.28	0.076	1
Id3	0.0102144	0.559431	0.64	0.288	1
Parp9	0.0103788	0.96624	0.28	0.076	1
Psmb4	0.0103799	0.580054	0.44	0.167	1
Hsp90ab1	0.0105995	-0.729838	0.92	0.773	1
Atp5l	0.0106202	0.56636	0.48	0.197	1
Morf4l2	0.0106785	0.606503	0.4	0.136	1
Fdps	0.0108396	0.83857	0.28	0.076	1
Atp5e	0.0110166	0.48994	0.6	0.242	1
Rps2	0.0110525	0.483735	0.72	0.379	1
Pnn	0.0112295	0.584775	0.6	0.273	1
Paf1	0.0113186	0.591173	0.28	0.076	1
Ptms	0.0114715	0.649769	0.4	0.136	1
Rpl31	0.0115136	0.758352	0.52	0.212	1
Copb1	0.0115352	0.623436	0.36	0.106	1
Klf4	0.0116267	-0.878137	0.68	0.773	1
Tprg1l	0.0118162	0.497558	0.28	0.076	1
Srsf7	0.0118796	0.563058	0.52	0.212	1
Zfand5	0.0119512	0.940347	0.32	0.091	1
Eif4a1	0.0121742	0.605232	0.52	0.227	1
Pfdn1	0.0123332	0.707554	0.28	0.076	1
Cdkn1b	0.0124746	0.588527	0.48	0.197	1
Sox17	0.0126767	0.551014	0.68	0.348	1
Myc	0.0128701	0.619233	0.28	0.076	1
Ssr4	0.0129457	0.457516	0.32	0.091	1
Ppia	0.0129678	0.766475	0.4	0.152	1
Atp5g2	0.0132115	0.639731	0.36	0.121	1
Laptm4a	0.0133572	0.49716	0.68	0.303	1
Arap1	0.0134698	0.356095	0.32	0.091	1
Rpl17	0.01377	0.476156	0.56	0.258	1
Cyb5r3	0.0138855	0.476574	0.48	0.182	1
Rpsa	0.0139284	0.574358	0.64	0.318	1
Vapa	0.0140062	0.381628	0.28	0.076	1
Vcp	0.0142396	0.428474	0.44	0.152	1
Rps3	0.0144232	0.609816	0.64	0.333	1
Prkcdbp	0.014504	0.495432	0.44	0.167	1
Adgrl2	0.0146068	0.649529	0.28	0.076	1
Rps7	0.0146145	0.597745	0.52	0.227	1
Mprip	0.0147366	0.472638	0.36	0.121	1
LOC100361694	0.0150251	0.827287	0.24	0.061	1
Tspan12	0.0150251	0.767902	0.24	0.061	1
Adam15	0.0157195	0.363712	0.4	0.136	1
BC028528	0.0158765	0.60086	0.28	0.076	1
Palmd	0.0160401	0.37853	0.48	0.197	1
Ly6e	0.016169	-0.97072	0.32	0.515	1
Capzb	0.016171	0.653743	0.44	0.182	1
Ehd4	0.0161745	-0.683646	0.72	0.742	1
Eif3i	0.0164389	0.516789	0.24	0.061	1
Rpl9	0.0169872	0.409218	0.56	0.227	1
Ddb1	0.0171887	0.691128	0.24	0.061	1
Rpl5	0.0172237	0.327489	0.6	0.258	1
Coro1b	0.017963	0.412746	0.28	0.076	1
Mrp63	0.0179683	0.32677	0.24	0.061	1
Ccar2	0.0187786	0.693653	0.24	0.061	1
Morf4l1	0.0187786	0.536217	0.24	0.061	1
Blmh	0.0187786	0.536067	0.24	0.061	1
LOC688963	0.0190227	0.79239	0.28	0.091	1
Rpl18a	0.0192445	0.584217	0.8	0.439	1
Ccdc50	0.0193232	0.527095	0.32	0.106	1
Arpc3	0.019484	0.454696	0.28	0.076	1
Adcy4	0.0195866	0.39776	0.36	0.121	1
Emd	0.0196208	0.565897	0.24	0.061	1
Crtap	0.0196208	0.488856	0.24	0.061	1
Pdcd6	0.0196208	0.316118	0.24	0.061	1
Itm2b	0.0199422	-0.537732	0.64	0.697	1
Cox5a	0.0200466	0.769028	0.32	0.106	1
Bnip3l	0.0200643	0.53457	0.4	0.152	1
Atp5o	0.0200643	0.425317	0.4	0.152	1
Csde1	0.0204958	0.66866	0.24	0.061	1
Gtf2i	0.0204958	0.633878	0.24	0.061	1
Rnf130	0.0204958	0.481099	0.24	0.061	1
Sparc	0.020526	0.359728	0.84	0.667	1
Bptf	0.02104	0.650656	0.36	0.136	1
Ttf1	0.0214047	0.599996	0.24	0.061	1
Fam129b	0.0214047	0.406662	0.24	0.061	1
Psmc3	0.0214687	0.361695	0.48	0.182	1
Smek1	0.0223484	0.568187	0.24	0.061	1
Gcc2	0.0223484	0.333982	0.24	0.061	1
Msn	0.0225313	0.395486	0.64	0.303	1
Sbno1	0.0233281	0.351935	0.24	0.061	1
Rab11a	0.0234986	0.3289	0.48	0.182	1
Mt-cytb	0.0235714	0.368305	0.92	0.53	1
Cald1	0.0239819	0.660545	0.28	0.091	1
Atp6v0e1	0.0240149	0.525684	0.52	0.227	1
Rps17	0.0240316	0.426225	0.6	0.273	1
Sfr1	0.0242187	0.64443	0.44	0.182	1
Npm1	0.0243524	0.388598	0.4	0.152	1
Cfl1	0.0251548	0.342282	0.72	0.348	1
Exoc3l1	0.0253998	0.255197	0.24	0.061	1
Ecm1	0.0256759	0.516843	0.52	0.242	1
Zfp292	0.0258037	0.38904	0.32	0.106	1
Rpl12	0.0258037	0.27854	0.32	0.106	1
Hnrnpa1	0.0259403	0.339235	0.48	0.197	1
Uqcrh	0.0268572	0.665579	0.28	0.091	1
Atp5d	0.0268572	0.551463	0.28	0.091	1
Smarce1	0.0268572	0.512465	0.28	0.091	1
Eif5a	0.0276912	0.530753	0.32	0.106	1
Kif1b	0.0276912	0.29542	0.32	0.106	1
Fbln2	0.0283655	-1.51321	0.08	0.288	1
Lama5	0.0284219	0.493849	0.48	0.212	1
Hist1h2bg	0.0289741	0.821504	0.36	0.152	1
Rpl22l1	0.0289809	0.40098	0.44	0.182	1
Ftl1	0.0292391	0.326148	0.48	0.212	1
Crip2	0.0303734	0.519077	0.56	0.303	1
Ctsd	0.0305872	0.62718	0.56	0.318	1
Vcam1	0.0314897	-2.07535	0.04	0.227	1
Rpl27	0.0318029	0.572277	0.48	0.227	1
Mettl7a	0.0320519	-1.16722	0.36	0.5	1
LOC100363408	0.0322667	0.29963	0.36	0.136	1
Mt-nd1	0.0328359	0.282266	0.72	0.364	1
Gadd45g	0.0330096	0.497217	0.68	0.394	1
Amotl2	0.03351	0.440008	0.28	0.091	1
Cct8	0.0340159	0.764993	0.24	0.076	1
Htra1	0.0343851	0.544892	0.36	0.136	1
Eef2	0.0346175	0.543616	0.52	0.242	1
Anp32b	0.035534	0.53301	0.44	0.182	1
Bclaf1	0.0355487	0.316866	0.52	0.242	1
Tjp1	0.0359851	-0.951391	0.12	0.333	1
Shfm1	0.0365012	0.253071	0.52	0.242	1
Ptrf	0.036532	-0.923999	0.44	0.53	1
Aamp	0.0367548	0.648169	0.24	0.076	1
Rbm6	0.037176	0.377246	0.32	0.121	1
Hsp90b1	0.0374007	-1.00492	0.32	0.485	1
Il4r	0.0376228	-1.35768	0.12	0.303	1
RT1-CE10	0.0386262	-0.605064	0.6	0.667	1
Ramp2	0.0386415	-0.94717	0.52	0.576	1
Prdx1	0.0388551	0.601726	0.4	0.182	1
Actr2	0.0396839	0.359302	0.32	0.121	1
Serbp1	0.0401137	0.526194	0.56	0.303	1
RGD1309621	0.0401942	-0.554571	0.44	0.621	1
Akr1cl	0.0405314	-1.63528	0.2	0.364	1
AY172581.9	0.0412923	0.396944	0.8	0.5	1
Son	0.0421746	-0.703793	0.6	0.667	1
Rps15	0.0424306	0.359948	0.64	0.318	1
Atf3	0.0424313	-1.52041	0.12	0.333	1
Flt1	0.0426212	-1.617	0.08	0.258	1
Cap1	0.042799	0.501673	0.24	0.076	1
Aga	0.042799	0.274038	0.24	0.076	1
Ndufb8	0.045093	0.378449	0.28	0.106	1
Mtus1	0.0450964	0.390637	0.48	0.227	1
Abi3bp	0.0451302	-1.01155	0.04	0.227	1
Mrps12	0.0461236	0.453201	0.24	0.076	1
Zmat2	0.0466323	0.546113	0.28	0.106	1
Zfp36	0.0470432	-0.757116	0.32	0.5	1
Tmbim1	0.0478659	0.333377	0.24	0.076	1
Pxdc1	0.0480028	-1.22204	0.08	0.258	1
Aldoa	0.0489167	0.598347	0.36	0.167	1
Myl12a	0.0495876	0.804506	0.68	0.5	1
Ran	0.0496069	0.302206	0.4	0.167	1
Hscb	0.0496208	0.536474	0.32	0.121	1
Ddx39a	0.0496631	0.401718	0.24	0.076	1
Emp2	0.0496631	0.278008	0.24	0.076	1

## Sheet: Artery_SuHx
	p_val	avg_logFC	pct.1	pct.2	p_val_adj
Cyp1b1	1.25356e-08	2.72099	0.44	0	0.000432552
Cyp1a1	3.59985e-07	2.74101	0.36	0	0.0124216
Mt-cox3	2.06379e-06	0.891606	1	0.636	0.0712133
Nqo1	3.44256e-06	1.76198	0.36	0.015	0.118789
Mt-co1	7.9485e-06	0.919298	0.96	0.591	0.274271
Adgrl4	1.79376e-05	1.22347	0.48	0.076	0.618955
Mt-co2	2.19985e-05	0.819891	0.96	0.576	0.759081
Dstn	8.26555e-05	0.966375	0.56	0.136	1
Mgp	8.4478e-05	-0.925248	0.36	0.742	1
Rtn4	0.000105127	1.09225	0.36	0.045	1
Mt-atp6	0.000122541	0.761372	0.96	0.667	1
Rplp0	0.000273131	0.997638	0.68	0.273	1
Smdt1	0.000344718	1.36292	0.24	0.015	1
AY172581.24	0.000409002	0.424477	1	1	1
Nme2	0.000416303	0.678862	0.4	0.076	1
Kdr	0.000420131	1.39772	0.28	0.03	1
Abracl	0.00052018	0.873008	0.36	0.061	1
Prdx4	0.000543293	0.98384	0.28	0.03	1
Rpl12	0.000544802	0.912465	0.44	0.106	1
Emp3	0.000579737	0.87107	0.36	0.061	1
Smurf2	0.000715151	1.14125	0.4	0.091	1
Dusp6	0.000810794	1.11361	0.36	0.076	1
Atp5d	0.000868146	0.862817	0.4	0.091	1
LOC686442	0.000910874	0.82587	0.4	0.091	1
AABR07032255.2	0.00111367	0.988396	0.44	0.121	1
Cd59	0.00118279	1.45763	0.4	0.106	1
Hspa1b	0.00119487	-2.46921	0.12	0.47	1
Emcn	0.00121994	1.20496	0.28	0.045	1
Aprt	0.00124548	0.853724	0.32	0.061	1
P2ry2	0.00144729	0.94968	0.28	0.045	1
Ndufb6	0.00145811	0.872872	0.32	0.061	1
Rps23	0.00155776	0.67346	0.64	0.242	1
Mpzl1	0.00158437	1.18779	0.24	0.03	1
Lpl	0.00158437	0.942642	0.24	0.03	1
Csnk1g2	0.00179283	1.03154	0.24	0.03	1
Iscu	0.00179283	0.813321	0.24	0.03	1
Tiparp	0.00190625	0.917972	0.24	0.03	1
AC115322.4	0.0019348	0.731346	0.6	0.242	1
Rps27a-ps1	0.00213757	0.807019	0.28	0.045	1
Mtus1	0.00214226	0.890277	0.56	0.227	1
Rpl30	0.00224058	0.573215	0.6	0.197	1
Tbce	0.00228722	0.679148	0.24	0.03	1
Amd1	0.00241516	1.19775	0.4	0.106	1
Npdc1	0.00243191	0.704601	0.32	0.061	1
Rpl36	0.0024526	0.733102	0.56	0.212	1
Rpl13	0.00255593	0.651977	0.56	0.197	1
Cep350	0.00257867	0.61999	0.24	0.03	1
Tpm4	0.00259313	1.19186	0.44	0.136	1
Atp1b3	0.0029521	0.623261	0.6	0.227	1
Nop14	0.00358117	0.967161	0.28	0.061	1
Banf1	0.00364196	0.946914	0.32	0.076	1
Acat1	0.00364196	0.928843	0.32	0.076	1
Atox1	0.00364196	0.681039	0.32	0.076	1
Hspa5	0.00365126	0.65744	0.76	0.364	1
Rpl6	0.00385184	0.672528	0.56	0.197	1
Cox6c	0.00387172	0.555693	0.52	0.197	1
Zfp36	0.00412186	-1.78371	0.24	0.5	1
Atp5g2	0.00427775	0.811697	0.4	0.121	1
Zfand5	0.00430038	0.65993	0.36	0.091	1
Rpl9	0.00444017	0.667497	0.6	0.227	1
Mt-cytb	0.00463998	0.579672	0.88	0.53	1
Cox5b	0.00478936	0.678492	0.36	0.106	1
Rps3	0.00478953	0.554292	0.72	0.333	1
Atpif1	0.00501936	0.7816	0.4	0.121	1
Gadd45b	0.0050579	1.06846	0.4	0.136	1
Rplp1	0.00517232	0.536172	0.76	0.364	1
Myl12a	0.00518598	0.454565	0.88	0.5	1
Aimp1	0.00542768	0.873764	0.24	0.045	1
S100a10	0.00572181	0.606161	0.56	0.227	1
Mxd4	0.00585402	0.734259	0.28	0.061	1
Jund	0.00601908	-1.71142	0.16	0.424	1
Rpl5	0.0064128	0.545325	0.6	0.258	1
Rps2	0.00654573	0.607159	0.72	0.379	1
Mt-atp8	0.00683113	0.77012	0.44	0.167	1
Nr4a2	0.00704577	0.845447	0.24	0.045	1
Psma5	0.00704577	0.70839	0.24	0.045	1
Psmb5	0.00713045	0.721749	0.4	0.136	1
Rps8	0.00732646	0.778685	0.8	0.485	1
Cltc	0.00741717	0.59165	0.24	0.045	1
Dctn3	0.00741717	0.572626	0.24	0.045	1
Rpl27	0.0076636	0.590369	0.56	0.227	1
Eif5a	0.00879664	0.612072	0.36	0.106	1
Mt-nd2	0.00904532	0.614239	0.68	0.318	1
Puf60	0.00955052	0.470496	0.24	0.045	1
Rps15	0.00962353	0.601303	0.64	0.318	1
Hnrnpm	0.00969911	-1.48313	0.08	0.333	1
Tek	0.00971569	-1.1882	0.28	0.5	1
Atp6v1g1	0.00994999	0.750127	0.48	0.197	1
Pgam1	0.0105863	0.705051	0.32	0.091	1
Leprot	0.011069	0.626713	0.4	0.136	1
Srp9	0.0113186	0.929451	0.28	0.076	1
Srek1	0.0114054	1.10564	0.24	0.061	1
Setd2	0.0114798	0.58612	0.32	0.091	1
Hp1bp3	0.011685	0.895117	0.44	0.182	1
Zfp608	0.0125151	1.04618	0.24	0.061	1
LOC100360647	0.0130572	0.719775	0.6	0.303	1
Rhoj	0.0133819	0.798501	0.36	0.136	1
Phax	0.0137195	0.992139	0.24	0.061	1
Khdrbs1	0.0137195	0.850201	0.24	0.061	1
Tspan2	0.0143127	0.625922	0.32	0.106	1
Gng10	0.0143592	0.794333	0.24	0.061	1
Ndufa2	0.0143592	0.7438	0.24	0.061	1
Ppip5k1	0.0150251	0.994541	0.24	0.061	1
Emd	0.0150251	0.866305	0.24	0.061	1
LOC100361694	0.015718	0.750071	0.24	0.061	1
Ndel1	0.0164389	0.767914	0.24	0.061	1
Arpc1b	0.0164954	0.457469	0.52	0.242	1
Cox7c	0.0166022	0.554161	0.64	0.394	1
Rps27a	0.0166293	0.535345	0.68	0.348	1
Fam129b	0.0171887	0.73038	0.24	0.061	1
Sdf2	0.0171887	0.661329	0.24	0.061	1
Ccdc50	0.0172884	0.778524	0.32	0.106	1
Txn1	0.0182562	0.559113	0.6	0.303	1
Morf4l1	0.0187786	0.602939	0.24	0.061	1
Flii	0.0187786	0.525932	0.24	0.061	1
Ddx6	0.0187786	0.42295	0.24	0.061	1
Plk2	0.0200466	0.526471	0.32	0.106	1
Ppia	0.0200643	0.592218	0.4	0.152	1
Uaca	0.0203759	0.313409	0.56	0.273	1
Rin2	0.0204958	0.61199	0.24	0.061	1
Cald1	0.0205657	0.713253	0.28	0.091	1
Anxa3	0.0206751	-0.56515	0.56	0.727	1
Rpl18a	0.020747	0.515163	0.76	0.439	1
Lyve1	0.0207946	-1.17588	0.28	0.485	1
Anp32e	0.0213773	1.01425	0.28	0.091	1
Itgb1	0.0215267	0.495607	0.68	0.379	1
Rps3a	0.0215463	0.575097	0.56	0.303	1
Ndufa4	0.0224446	0.3994	0.44	0.182	1
Polr2e	0.0231799	0.62862	0.32	0.106	1
Nuak1	0.023281	-1.70791	0.04	0.242	1
Crip1	0.0236762	0.852905	0.48	0.242	1
Bcap31	0.0237464	0.854056	0.24	0.076	1
Hnrnpa2b1	0.0239893	0.351511	0.76	0.47	1
Nfia	0.0240885	-1.39969	0.04	0.242	1
Uba52	0.0245319	0.396194	0.6	0.303	1
Psma3	0.0247916	0.685644	0.32	0.121	1
Htra1	0.0248741	0.571319	0.36	0.136	1
Vimp	0.0257096	0.403105	0.36	0.136	1
Clstn1	0.0257605	1.05138	0.24	0.076	1
Plvap	0.0263598	0.519935	0.6	0.318	1
Rhoc	0.0268572	0.47335	0.28	0.091	1
Sub1	0.0297263	0.872494	0.28	0.106	1
Scand1	0.0300256	0.315994	0.28	0.091	1
Zmynd11	0.0303379	-1.49825	0.08	0.273	1
Rpl17	0.0304361	0.478429	0.52	0.258	1
Rpl31	0.0309322	0.453757	0.48	0.212	1
Podxl	0.0309322	0.390198	0.48	0.212	1
Lpar6	0.0314534	0.926093	0.24	0.076	1
Il33	0.0321806	-0.761282	0.48	0.621	1
AC120246.2	0.0326035	-0.753687	0.6	0.697	1
Gstp1	0.0332591	0.362326	0.64	0.333	1
Mettl7a	0.0339613	-0.8192	0.28	0.5	1
Atp5j	0.0340901	0.683868	0.4	0.182	1
Zmat2	0.0342536	0.760625	0.28	0.106	1
Nipbl	0.0343866	-1.03611	0.16	0.364	1
Junb	0.0344753	-1.02166	0.48	0.621	1
Cldn5	0.0344764	-0.662466	0.44	0.606	1
LOC100361103	0.0354797	0.517012	0.48	0.227	1
Nktr	0.0354797	0.31549	0.48	0.227	1
Cd9	0.0355232	-0.508784	0.68	0.803	1
Serf2	0.0357493	0.383244	0.64	0.348	1
Pnn	0.0364941	0.303699	0.6	0.273	1
Rbm8a	0.0366722	0.633179	0.4	0.182	1
Rpl37a	0.0367146	0.315315	0.88	0.667	1
Klf4	0.0373484	-0.607534	0.72	0.773	1
Pfn1	0.0376183	0.559788	0.52	0.273	1
Ndufa7	0.0384126	0.403727	0.32	0.121	1
Gja5	0.038868	-1.05223	0.2	0.424	1
Dad1	0.0395239	0.393324	0.36	0.152	1
Odc1	0.0396793	0.584333	0.24	0.076	1
Ddrgk1	0.0396793	0.391635	0.24	0.076	1
Rps17	0.0401032	0.619758	0.52	0.273	1
Luc7l2	0.0407391	0.713874	0.36	0.152	1
Oaz1	0.0411473	0.533003	0.4	0.182	1
Tmem208	0.0412142	0.481372	0.24	0.076	1
Lamp2	0.0417882	0.390727	0.4	0.167	1
Eef2	0.0421359	0.419275	0.52	0.242	1
Kdm5a	0.0423921	-1.28702	0.04	0.212	1
Srgn	0.0424268	-0.869411	0.4	0.545	1
Taldo1	0.042799	0.487972	0.24	0.076	1
Gpx1	0.0430151	0.457419	0.4	0.167	1
Cstb	0.0430151	0.437887	0.4	0.167	1
Slc29a1	0.0435968	0.775002	0.28	0.106	1
Jun	0.0453841	-0.697978	0.56	0.712	1
Sumo1	0.0461236	0.519574	0.24	0.076	1
Nfkbia	0.04619	-0.321441	0.76	0.833	1
Psmb3	0.0473003	0.298697	0.36	0.152	1
Baz1b	0.0473839	0.623729	0.4	0.182	1
Clta	0.0483172	0.550709	0.32	0.136	1
Fbln2	0.0487222	-1.71459	0.12	0.288	1
Tjp1	0.049027	-1.12238	0.16	0.333	1
Nap1l1	0.0498217	0.470056	0.32	0.136	1

## Sheet: CapA_MCT
	p_val	avg_logFC	pct.1	pct.2	p_val_adj
Mt-cox3	2.00443e-08	0.905888	0.864	0.698	0.000691649
Lamc1	2.17195e-08	1.24116	0.25	0.035	0.000749452
Cst3	7.20172e-08	1.74121	0.477	0.159	0.00248502
Mt-co1	1.84214e-06	0.764017	0.932	0.81	0.063565
Col4a1	2.36921e-06	1.10571	0.636	0.349	0.0817518
Rps27l	2.39466e-06	1.08539	0.318	0.083	0.0826302
Clec14a	4.12765e-06	-1.09553	0.364	0.695	0.142429
Epas1	6.19468e-06	-0.640578	0.591	0.914	0.213753
Scn3b	6.45437e-06	1.33292	0.25	0.057	0.222715
Foxf1	7.16305e-06	-1.07049	0.318	0.635	0.247168
Btf3	7.74809e-06	0.985574	0.227	0.044	0.267355
Igfbp7	7.98238e-06	0.69958	0.682	0.371	0.27544
Grn	1.01577e-05	1.22865	0.318	0.092	0.350502
Tmem100	1.4429e-05	-1.17206	0.341	0.622	0.497887
Acer2	1.62463e-05	-1.23499	0.273	0.578	0.560593
Dapk1	1.85281e-05	0.639005	0.205	0.038	0.639331
Calcrl	2.08552e-05	-1.06288	0.273	0.581	0.719629
B2m	2.46172e-05	-0.460779	0.886	0.978	0.849442
Jun	2.55716e-05	-0.749345	0.364	0.695	0.882373
Sparc	3.70118e-05	0.609322	0.818	0.587	1
Gabarap	5.78813e-05	0.859196	0.295	0.089	1
Tmem205	0.000104245	0.750064	0.227	0.057	1
Rpl41	0.000113688	0.436718	0.818	0.641	1
Tspan7	0.000150376	-0.663476	0.455	0.705	1
Rps17	0.000160015	0.691805	0.523	0.273	1
Rplp0	0.000173105	0.642466	0.5	0.219	1
Rpl12	0.000206739	0.88252	0.25	0.073	1
Rtn4	0.00021418	0.885371	0.25	0.076	1
Mettl7a	0.000259658	-1.08636	0.159	0.46	1
Ube2j2	0.000271498	0.743495	0.205	0.051	1
Plvap	0.000348469	-0.596167	0.523	0.743	1
Mt-co2	0.000364978	0.539216	0.864	0.711	1
H2afz	0.000375852	0.792685	0.205	0.054	1
Gata2	0.000463847	-0.954695	0.227	0.502	1
Gadd45g	0.000516099	0.382369	0.409	0.165	1
Prdx5	0.000534655	0.790679	0.205	0.057	1
Ndufa13	0.000582581	0.559039	0.227	0.067	1
Rps18	0.000613511	0.807525	0.432	0.229	1
Tpt1	0.000655531	0.517478	0.705	0.476	1
Mt-nd1	0.00066463	0.613943	0.682	0.454	1
Adgrf5	0.0006846	-0.593771	0.591	0.762	1
Bmpr2	0.000728559	-0.969422	0.182	0.432	1
Efnb2	0.000761591	-1.04918	0.227	0.46	1
Ftl1	0.000778154	1.07266	0.318	0.14	1
Rpl13	0.000786542	0.722166	0.432	0.213	1
Anxa2	0.000956264	0.75004	0.227	0.073	1
Cdkn1a	0.000974641	1.45648	0.295	0.114	1
Pabpc1	0.00111185	0.594022	0.614	0.394	1
Rps27	0.00116969	0.378618	0.773	0.559	1
RGD1563861	0.00117905	0.708794	0.273	0.102	1
Ddx5	0.00118767	-0.650482	0.455	0.692	1
Atp5e	0.00120403	0.777852	0.364	0.162	1
Sh3bgrl3	0.00122647	0.654279	0.273	0.098	1
Dusp1	0.0014512	-0.70922	0.409	0.622	1
Rps14	0.00164589	0.595391	0.659	0.438	1
Slfn5	0.00167989	-0.755586	0.455	0.629	1
Rpl19	0.00179378	0.747873	0.432	0.216	1
Zfp36	0.00190617	-1.15661	0.136	0.368	1
Selm	0.00195654	1.02287	0.295	0.133	1
Rpl26	0.00198227	0.774906	0.341	0.159	1
Mt-cytb	0.00206744	0.607583	0.705	0.597	1
Mt-nd2	0.00251494	0.568951	0.591	0.39	1
LOC100363012	0.00255473	0.634036	0.318	0.14	1
Rps16	0.00295405	0.54512	0.705	0.505	1
Tax1bp1	0.00299419	-0.72155	0.432	0.565	1
Klf4	0.00319376	-0.558605	0.318	0.527	1
Sdpr	0.00326967	-0.557062	0.386	0.625	1
Mxd4	0.00370205	0.677014	0.341	0.165	1
Nsa2	0.00403132	0.660132	0.205	0.073	1
Pfn1	0.0040436	0.533824	0.409	0.216	1
Prdx1	0.00428855	0.526269	0.318	0.143	1
Jund	0.00442297	-0.94269	0.159	0.365	1
Swi5	0.00497857	0.426738	0.273	0.111	1
Nostrin	0.00525912	-0.851299	0.318	0.489	1
Scp2	0.00540574	0.497055	0.227	0.086	1
Aldoa	0.00543132	0.634218	0.25	0.102	1
Arpc3	0.00557821	0.473381	0.25	0.098	1
Il33	0.00578056	-0.88487	0.318	0.492	1
RT1-S3	0.00648819	-1.3822	0.068	0.235	1
Mt-atp6	0.00655615	0.531819	0.886	0.768	1
Sfr1	0.00701035	0.720168	0.386	0.203	1
Wdr26	0.00708059	0.395932	0.295	0.127	1
Rps15a	0.0071005	0.490202	0.614	0.403	1
Thbd	0.00825896	-0.756633	0.341	0.537	1
Rps3a	0.00840012	0.540309	0.455	0.276	1
Zcchc11	0.00840055	-1.14841	0.091	0.263	1
Rps3	0.00881505	0.458332	0.5	0.321	1
Rpl29	0.00913256	0.5968	0.25	0.108	1
Txnip	0.00953178	-0.676357	0.318	0.502	1
Oaz1	0.0100972	0.452071	0.295	0.137	1
Sptbn1	0.0103103	-0.539605	0.523	0.648	1
Cd48	0.0106299	0.445755	0.409	0.216	1
Hdlbp	0.0108183	0.607747	0.273	0.13	1
Akap12	0.010885	-0.752038	0.227	0.416	1
Hes1	0.0111688	-0.753327	0.25	0.448	1
Gimap1	0.0115849	0.789084	0.205	0.086	1
Rps2	0.0117198	0.62682	0.455	0.295	1
Rpl10a	0.0121413	0.712985	0.318	0.165	1
Cox6a1	0.0126151	0.479656	0.432	0.244	1
S100a10	0.0127066	0.679584	0.205	0.083	1
Rpl36	0.0129874	0.351458	0.409	0.21	1
Zranb2	0.0136295	0.335702	0.295	0.137	1
Slc9a3r2	0.0140145	0.582951	0.523	0.352	1
Lyve1	0.0145324	-0.487246	0.409	0.584	1
Eif3g	0.0146486	0.558551	0.227	0.102	1
Sema3c	0.0146942	-0.78728	0.205	0.378	1
S1pr1	0.0156687	-0.545781	0.25	0.429	1
Eef1a1	0.0157129	0.482671	0.409	0.235	1
Fosb	0.0159175	-0.880194	0.091	0.267	1
Spag9	0.0160402	0.471656	0.295	0.149	1
Rpl23a	0.0165497	0.501192	0.5	0.311	1
Rpl6	0.0166474	0.616575	0.364	0.206	1
Cox8a	0.0168739	0.580327	0.205	0.089	1
Elf2	0.016933	0.636052	0.227	0.102	1
Serf2	0.0169957	0.468295	0.5	0.324	1
RGD1310587	0.0172832	0.710822	0.205	0.089	1
AC115322.4	0.0173295	0.408627	0.477	0.302	1
Bud31	0.0175839	0.474568	0.227	0.102	1
Amigo2	0.0178305	-1.12704	0.114	0.267	1
Esf1	0.0188831	0.404515	0.25	0.117	1
Msn	0.0195937	-0.595883	0.25	0.416	1
Rpl18a	0.0196223	0.501965	0.477	0.33	1
Klf9	0.020819	-0.824151	0.068	0.225	1
Eif3f	0.0208832	0.564076	0.205	0.089	1
Ubc	0.0217989	0.436089	0.659	0.524	1
Rpl14	0.0220508	0.440383	0.545	0.403	1
Arpc1b	0.0225096	0.513286	0.25	0.121	1
Gpihbp1	0.0243165	-0.793277	0.068	0.216	1
Nap1l4	0.0251374	0.714059	0.227	0.108	1
Ucp2	0.0256734	0.511743	0.227	0.108	1
Atp5g2	0.0261592	0.514706	0.25	0.127	1
Sec61b	0.0274613	0.539016	0.205	0.095	1
LOC102555453	0.0283879	0.545318	0.318	0.178	1
Cstb	0.029067	0.510086	0.295	0.159	1
Cyyr1	0.029313	-0.677929	0.295	0.429	1
Gimap4	0.0295785	0.516636	0.227	0.111	1
Vim	0.0296061	0.405871	0.5	0.349	1
Nol7	0.0303524	-0.78269	0.068	0.203	1
Zc3h7a	0.0314739	0.626356	0.25	0.127	1
Tcf4	0.0316293	0.252938	0.295	0.149	1
Ramp2	0.0324865	-0.552788	0.409	0.568	1
Il1b	0.0336275	0.732801	0.205	0.095	1
Clic1	0.03458	0.276207	0.273	0.14	1
Eif5b	0.0352363	0.509357	0.227	0.114	1
Rpl18	0.0356382	0.307407	0.477	0.314	1
Akr1cl	0.0361151	-0.529739	0.386	0.556	1
Anp32a	0.0365814	0.463141	0.295	0.165	1
Mef2a	0.0375039	-0.87044	0.205	0.327	1
Rpl22l1	0.0375474	0.254247	0.273	0.137	1
Tek	0.0380509	-0.505456	0.341	0.476	1
Atp1b3	0.0396429	-0.827535	0.136	0.26	1
Npm1	0.0401371	0.382965	0.318	0.184	1
Ctnna1	0.0430587	0.328473	0.25	0.13	1
Lyz2	0.0431269	0.379371	0.295	0.168	1
Npdc1	0.0442475	0.34303	0.25	0.13	1
Serpinh1	0.0452541	0.482465	0.341	0.206	1
Wfdc1	0.0459094	-0.733595	0.25	0.371	1
Ing4	0.0467368	0.353054	0.205	0.098	1
Ifngr1	0.0467921	0.554073	0.205	0.102	1
Rpl3	0.0479362	0.395424	0.477	0.349	1
Nudt4	0.0489025	0.315983	0.227	0.114	1

## Sheet: CapA_SuHx
	p_val	avg_logFC	pct.1	pct.2	p_val_adj
Cyp1b1	1.25155e-26	2.1466	0.345	0.003	4.31861e-22
Cyp1a1	4.6405e-23	2.09931	0.353	0.019	1.60125e-18
Mt-cytb	2.2012e-08	0.601652	0.793	0.597	0.000759545
Mt-cox3	1.02953e-06	0.477193	0.871	0.698	0.0355249
Mt-atp6	2.38294e-06	0.392788	0.871	0.768	0.0822258
Tmem100	5.18162e-06	-0.658641	0.371	0.622	0.178797
Il6st	1.29473e-05	0.885615	0.345	0.159	0.446761
Foxf1	1.36009e-05	-0.596781	0.474	0.635	0.469314
Mt-nd5	1.42125e-05	0.765075	0.336	0.159	0.490418
Sema3c	1.66581e-05	-0.878484	0.164	0.378	0.574804
Mt-co1	1.74383e-05	0.386805	0.897	0.81	0.601727
Cdc42ep1	3.80413e-05	-0.929445	0.086	0.27	1
AY172581.9	3.91404e-05	0.455006	0.75	0.568	1
Jund	4.04813e-05	-0.830182	0.164	0.365	1
Cd81	8.91519e-05	0.700229	0.293	0.137	1
Calr	0.000100088	0.532014	0.388	0.197	1
Ramp2	0.000107682	-0.574451	0.414	0.568	1
Nrp1	0.000111892	0.49419	0.491	0.305	1
Txnip	0.000125167	-0.511672	0.31	0.502	1
Gpihbp1	0.000144205	-1.08341	0.06	0.216	1
Cldn5	0.000218141	-0.526775	0.457	0.594	1
Plscr1	0.000286691	0.547825	0.31	0.152	1
Ifitm3	0.000298657	0.429664	0.457	0.27	1
Rhob	0.000352376	-0.694912	0.172	0.356	1
Calm1	0.000460131	0.456159	0.698	0.597	1
Nostrin	0.000471168	-0.550607	0.328	0.489	1
Acer2	0.000483311	-0.539005	0.431	0.578	1
Adgrf5	0.000726335	-0.375972	0.647	0.762	1
Egr1	0.000735079	0.546979	0.448	0.289	1
Zfp638	0.000852578	-0.955945	0.095	0.232	1
Rhoj	0.00113303	0.512328	0.293	0.149	1
Hmcn1	0.00131009	-0.778973	0.112	0.257	1
Zfp608	0.00146759	0.533996	0.241	0.117	1
Notch1	0.00152446	-0.558513	0.155	0.308	1
Rps2	0.00157023	0.450186	0.448	0.295	1
Tax1bp1	0.00169769	0.286771	0.707	0.565	1
Efnb2	0.0019279	-0.45595	0.293	0.46	1
Wfdc1	0.00216969	-0.566831	0.224	0.371	1
Calcrl	0.00260158	-0.416423	0.474	0.581	1
Anp32a	0.00270938	0.388586	0.302	0.165	1
Il4r	0.00292958	-0.695156	0.164	0.295	1
Cst3	0.00314841	0.915671	0.276	0.159	1
Rplp0	0.00358158	0.346502	0.371	0.219	1
Smarca2	0.00370729	-0.760944	0.19	0.317	1
Eif3a	0.0042198	-0.526341	0.353	0.473	1
Txn1	0.00497995	0.431507	0.362	0.225	1
Srpr	0.00519918	0.378387	0.207	0.102	1
Ybx1	0.0053002	0.369062	0.397	0.254	1
Atp5j	0.0057758	0.468761	0.241	0.133	1
Sat1	0.00705557	0.664587	0.543	0.416	1
Shfm1	0.00724559	0.403963	0.336	0.206	1
Stat3	0.00733897	-0.607068	0.095	0.206	1
Gimap4	0.00752796	0.590277	0.207	0.111	1
Col4a1	0.00792696	-0.482882	0.224	0.349	1
Ehd4	0.00843076	-0.338465	0.569	0.657	1
Rbm25l1	0.00847639	-0.522648	0.233	0.349	1
Cd93	0.00860448	0.403548	0.543	0.41	1
RT1-A2	0.00893794	-0.300107	0.612	0.708	1
AABR07070032.1	0.00904479	0.303471	0.233	0.124	1
Slk	0.00919573	-0.649401	0.112	0.216	1
Cyyr1	0.00942534	-0.321411	0.293	0.429	1
Id3	0.00975865	0.260967	0.457	0.295	1
Eef1a1	0.00985729	0.395602	0.353	0.235	1
Mt-atp8	0.0101114	0.509548	0.241	0.137	1
Tpm3	0.0106945	0.425341	0.414	0.308	1
Ppp1r15a	0.0116006	0.43716	0.414	0.298	1
Rpl3	0.012847	0.350851	0.483	0.349	1
Hspa1b	0.0130231	-0.754794	0.147	0.26	1
Ctsb	0.0136236	0.453532	0.224	0.127	1
Gata2	0.013756	-0.335843	0.371	0.502	1
Cdh5	0.014252	-0.366789	0.483	0.568	1
Akap12	0.0144654	-0.538003	0.31	0.416	1
Capn2	0.01467	0.417051	0.207	0.114	1
Arpc1b	0.0148916	0.431702	0.216	0.121	1
Nfkbiz	0.015092	0.50213	0.224	0.127	1
Kif5b	0.015451	-0.5836	0.112	0.21	1
Ctsl	0.0155489	0.405052	0.474	0.381	1
Bcl6b	0.0156961	-0.516601	0.103	0.203	1
Fgfr1op2	0.0161007	0.34783	0.216	0.121	1
Tnfsf10	0.0161607	0.44905	0.267	0.165	1
RT1-CE4	0.016257	0.261139	0.862	0.825	1
Fth1	0.01635	0.458046	0.517	0.413	1
Psmb1	0.0172951	0.330779	0.216	0.121	1
Tsc22d1	0.0180229	0.298167	0.216	0.117	1
Rpl19	0.0183213	0.312558	0.336	0.216	1
Oaz1	0.0193524	0.354035	0.233	0.137	1
Pcf11	0.0218605	0.408384	0.259	0.165	1
Gadd45g	0.0219494	0.362864	0.267	0.165	1
Plat	0.0222509	-0.640478	0.181	0.273	1
Rasip1	0.0226504	-0.537091	0.224	0.317	1
Rpl18a	0.0235171	0.286637	0.448	0.33	1
Luzp1	0.0245179	0.372878	0.284	0.181	1
Gnai2	0.0254253	-0.378773	0.388	0.47	1
Ndufa4	0.0256794	0.448242	0.25	0.159	1
Eng	0.0261917	-0.485325	0.259	0.359	1
Thbd	0.0266709	-0.400669	0.474	0.537	1
Tie1	0.0271033	-0.497277	0.138	0.232	1
Prdx1	0.0274597	0.363704	0.233	0.143	1
Bptf	0.0275813	-0.620573	0.129	0.216	1
Rock1	0.0326285	-0.326701	0.267	0.378	1
Mt-nd1	0.0339174	0.335721	0.534	0.454	1
Mt-nd2	0.0349333	0.299681	0.491	0.39	1
Cyr61	0.0358854	0.325731	0.224	0.143	1
Jmjd1c	0.0368425	-0.473371	0.138	0.222	1
Atrx	0.0368839	-0.58108	0.181	0.263	1
Itsn2	0.0371062	-0.556196	0.172	0.26	1
Aplp2	0.0386212	0.315871	0.319	0.222	1
Ralbp1	0.0417358	0.291417	0.207	0.127	1
Cdk11b	0.041936	-0.282831	0.284	0.368	1
Plk2	0.0427774	-0.481165	0.155	0.244	1
Chd4	0.0430565	-0.364064	0.336	0.441	1
Wif1	0.0447801	-0.5202	0.155	0.238	1
Klf4	0.0449551	-0.301327	0.457	0.527	1
Ifitm2	0.0459247	0.293647	0.336	0.241	1
Tcerg1	0.0470361	-0.444162	0.129	0.213	1

## Sheet: CapB_MCT
	p_val	avg_logFC	pct.1	pct.2	p_val_adj
Col4a1	0.000456136	1.34496	0.762	0.321	1
RGD1310587	0.00120893	1.78848	0.333	0	1
RGD1309621	0.00143591	-1.10762	0.429	0.857	1
Foxf1	0.00154051	-1.00191	0.524	0.821	1
Sparc	0.00182109	0.663937	0.952	0.75	1
S100a10	0.00305279	1.58457	0.286	0	1
Ctnna1	0.00322119	-1.72331	0.095	0.464	1
Pnisr	0.00349093	-1.33584	0.095	0.5	1
Xrn2	0.00353654	1.37959	0.381	0.036	1
Myadm	0.00492456	-1.55491	0	0.321	1
Acvrl1	0.00502381	-1.00383	0.333	0.679	1
Serf2	0.00695838	0.838509	0.714	0.393	1
Rpap3	0.00752698	1.84997	0.238	0	1
P2ry2	0.00752698	1.49731	0.238	0	1
Rer1	0.00752698	1.48091	0.238	0	1
Raf1	0.00752698	1.4677	0.238	0	1
LOC100151767	0.00752698	1.3839	0.238	0	1
Mylk	0.0079612	1.37171	0.381	0.071	1
Ctage5	0.00876933	1.12282	0.333	0.036	1
Nck1	0.00876933	-1.68587	0	0.286	1
Serinc3	0.00939799	-1.45421	0.095	0.429	1
Rhoc	0.0116353	1.81072	0.286	0.036	1
Psap	0.0125235	-0.761328	0.476	0.75	1
Ndufa8	0.0133223	-1.22008	0.048	0.357	1
Psma6	0.0135903	1.5015	0.333	0.071	1
Eml4	0.015375	-1.45556	0	0.25	1
Kif13a	0.015375	-1.65283	0	0.25	1
P4hb	0.0160305	1.35061	0.333	0.071	1
Tspan12	0.0167369	-1.31046	0.095	0.393	1
Usp33	0.0193803	-1.1949	0.048	0.321	1
Pmp22	0.0213037	-1.12123	0.19	0.5	1
Dock9	0.0225628	-1.19	0.048	0.321	1
Rgs12	0.0247616	-0.838048	0.333	0.571	1
Anxa3	0.0249526	1.27799	0.476	0.214	1
Optn	0.0265996	-1.22523	0	0.214	1
N4bp1	0.0265996	-1.30211	0	0.214	1
Dcun1d5	0.0265996	-1.38796	0	0.214	1
Cnn3	0.0265996	-1.39802	0	0.214	1
Mtss1	0.0265996	-1.50102	0	0.214	1
Parp9	0.0265996	-1.50171	0	0.214	1
Tmbim4	0.0265996	-1.58974	0	0.214	1
Akap9	0.02826	-1.08624	0.143	0.464	1
Emcn	0.0289132	1.11473	0.381	0.107	1
H2afz	0.0291194	1.52365	0.238	0.036	1
Park7	0.0291194	1.28814	0.238	0.036	1
Tmsb4x	0.0298268	0.387393	1	0.857	1
Sec61a1	0.0315477	1.39256	0.286	0.071	1
Hes1	0.0323199	-1.37031	0.19	0.464	1
Rpl26	0.0325725	1.50711	0.333	0.107	1
Tmbim6	0.0347799	1.33059	0.238	0.036	1
Rnf220	0.0347799	1.03022	0.238	0.036	1
Dhx36	0.0349493	-1.3568	0.048	0.286	1
Psmd2	0.034977	1.38435	0.333	0.107	1
Kdm5a	0.0368594	1.66023	0.286	0.071	1
Fth1	0.0369821	-0.583023	0.286	0.679	1
Laptm4a	0.0376145	-1.23277	0.048	0.286	1
Sptan1	0.0380226	0.95023	0.381	0.143	1
Mettl7a	0.0380226	-1.04019	0.095	0.357	1
Rpl14	0.0394256	0.809892	0.524	0.286	1
Psmb4	0.0397893	1.21956	0.286	0.071	1
Puf60	0.0397893	1.17183	0.286	0.071	1
Crebbp	0.0404507	-1.09487	0.048	0.286	1
Cox17	0.0405755	-1.18696	0.095	0.357	1
Pim3	0.0413547	1.04072	0.238	0.036	1
Carhsp1	0.0413729	0.869922	0.429	0.179	1
App	0.0420209	-0.441408	0.714	0.964	1
Atxn7l3b	0.043635	0.768228	0.476	0.179	1
Cltc	0.046471	-1.29664	0.095	0.321	1
Eif5	0.0466693	-0.935167	0.048	0.286	1
Mt-atp6	0.0479223	0.533094	0.762	0.643	1
Dnajc8	0.0491216	0.800772	0.381	0.143	1
Kmt2e	0.0495583	-1.13942	0.143	0.393	1
Plekha2	0.0495955	-1.12458	0.095	0.321	1

## Sheet: CapB_SuHx
	p_val	avg_logFC	pct.1	pct.2	p_val_adj
Cyp1a1	4.12807e-06	3.3964	0.667	0	0.142443
Tex264	0.000245108	2.00336	0.556	0.036	1
Adrb2	0.000268248	2.2425	0.444	0	1
Yy1	0.000268248	1.90452	0.444	0	1
Caskin2	0.000303645	1.93129	0.556	0.036	1
Cyp1b1	0.00191628	2.88423	0.333	0	1
Flywch1	0.00191628	2.05284	0.333	0	1
Zfp326	0.00191628	1.84887	0.333	0	1
Tmed4	0.00191628	1.78836	0.333	0	1
Meis2	0.00191628	1.66566	0.333	0	1
Wdr83os	0.00191628	1.59723	0.333	0	1
Vkorc1	0.00191628	1.58421	0.333	0	1
Thrap3	0.0020587	1.20786	0.556	0.071	1
Upp1	0.00403636	1.62232	0.556	0.107	1
AC120246.2	0.0053079	1.43918	0.667	0.214	1
Sft2d1	0.0053535	1.82398	0.444	0.071	1
Mt-atp8	0.00748049	1.53622	0.444	0.071	1
Herc1	0.0111757	1.21814	0.444	0.071	1
Fkbp2	0.0114733	1.9434	0.333	0.036	1
Adss	0.0114733	1.78689	0.333	0.036	1
Oaz1	0.0120999	1.20486	0.444	0.071	1
Epb41l2	0.013003	2.2353	0.222	0	1
Hdhd2	0.013003	2.03796	0.222	0	1
Fnta	0.013003	1.89465	0.222	0	1
Actr6	0.013003	1.82242	0.222	0	1
Iah1	0.013003	1.75948	0.222	0	1
Naa10	0.013003	1.74332	0.222	0	1
Tmem134	0.013003	1.71678	0.222	0	1
Dlst	0.013003	1.66698	0.222	0	1
Tmem29	0.013003	1.66089	0.222	0	1
Psmd8	0.013003	1.62583	0.222	0	1
Eci3	0.013003	1.61318	0.222	0	1
Pias2	0.013003	1.60813	0.222	0	1
Fgfr1op	0.013003	1.55452	0.222	0	1
Mea1	0.013003	1.55452	0.222	0	1
Mrps2	0.013003	1.54289	0.222	0	1
H2afv	0.013003	1.53414	0.222	0	1
Prkci	0.013003	1.52715	0.222	0	1
Bloc1s5	0.013003	1.52715	0.222	0	1
Rer1	0.013003	1.52026	0.222	0	1
Dph3	0.013003	1.52026	0.222	0	1
Prr14	0.013003	1.51318	0.222	0	1
Abi3	0.013003	1.50733	0.222	0	1
2900026A02Rik	0.013003	1.44557	0.222	0	1
Rnf20	0.013003	1.40173	0.222	0	1
Zfp759	0.013003	1.38605	0.222	0	1
Ttc39b	0.013003	1.38317	0.222	0	1
Snx5	0.013003	1.37973	0.222	0	1
Irak1	0.013003	1.37504	0.222	0	1
Fchsd2	0.013003	1.33285	0.222	0	1
Zcchc17	0.013003	1.31604	0.222	0	1
Tada3	0.013003	1.31604	0.222	0	1
Micu2	0.013003	1.2945	0.222	0	1
Nipa2	0.013003	1.26799	0.222	0	1
Zfp330	0.013003	1.26277	0.222	0	1
Ifih1	0.013003	1.25886	0.222	0	1
Timm17a	0.013003	1.21751	0.222	0	1
Mrpl13	0.013003	1.21751	0.222	0	1
Rprd1a	0.013003	1.21751	0.222	0	1
LOC687679	0.013003	1.21751	0.222	0	1
Mrpl42	0.013003	1.18885	0.222	0	1
Pbx2	0.013003	1.18885	0.222	0	1
Hyal1	0.013003	1.17896	0.222	0	1
Rnf168	0.013003	1.17896	0.222	0	1
RGD1306058	0.013003	1.17896	0.222	0	1
Lrrc8c	0.013003	1.15223	0.222	0	1
Trim28	0.013003	1.13184	0.222	0	1
Mettl6	0.013003	1.13184	0.222	0	1
Gpr107	0.013003	1.06293	0.222	0	1
Tmem230	0.013003	1.06293	0.222	0	1
Pfdn4	0.013003	1.06293	0.222	0	1
Ccdc28a	0.013003	1.06293	0.222	0	1
Cep44	0.013003	1.06293	0.222	0	1
Rnf145	0.013003	1.06293	0.222	0	1
Sgsm3	0.013003	1.06293	0.222	0	1
Eif2ak2	0.013003	1.06293	0.222	0	1
Prdx3	0.013003	1.06293	0.222	0	1
LOC499339	0.013003	1.06293	0.222	0	1
Ece1	0.013003	1.04062	0.222	0	1
Ddi2	0.013003	1.04062	0.222	0	1
Arhgap35	0.013003	1.04062	0.222	0	1
Sbf2	0.013003	1.04062	0.222	0	1
Pibf1	0.013003	1.04062	0.222	0	1
Zkscan3	0.013003	1.04062	0.222	0	1
Cdc37l1	0.013003	1.04062	0.222	0	1
Zfp84	0.013003	0.808736	0.222	0	1
Srgap1	0.013003	0.808736	0.222	0	1
Urgcp	0.013003	0.808736	0.222	0	1
Fam49a	0.013003	0.808736	0.222	0	1
Inf2	0.013003	0.808736	0.222	0	1
Exosc4	0.013003	0.808736	0.222	0	1
Pmm2	0.013003	0.808736	0.222	0	1
Myrip	0.0138056	1.43105	0.333	0.036	1
Fundc2	0.0138056	1.18419	0.333	0.036	1
Rpl7	0.0149235	1.58065	0.444	0.107	1
Mt-co1	0.0160995	1.14051	0.889	0.714	1
Tmod3	0.016547	1.45064	0.333	0.036	1
Bloc1s1	0.016547	1.37276	0.333	0.036	1
Kctd5	0.016547	1.11786	0.333	0.036	1
Pcdhac1	0.0178472	-2.50089	0.111	0.536	1
Polr2b	0.0197554	0.946784	0.333	0.036	1
Ccnl2	0.0197554	0.925564	0.333	0.036	1
Nckap1	0.0197554	0.840741	0.333	0.036	1
Erbb2ip	0.0226758	1.30564	0.444	0.107	1
Ppp2r1a	0.0226758	1.26174	0.444	0.107	1
Csrnp1	0.0259432	1.26427	0.444	0.107	1
Arpc2	0.0270813	-1.99706	0.111	0.5	1
Emcn	0.02961	1.33586	0.444	0.107	1
Lrrfip1	0.02961	1.15029	0.444	0.107	1
Isg15	0.02961	0.991334	0.444	0.107	1
AY172581.9	0.0312995	0.668542	1	0.536	1
Vcl	0.0318659	-1.88226	0	0.393	1
Arhgef15	0.0318659	-2.09683	0	0.393	1
Ppdpf	0.0325129	1.24852	0.444	0.143	1
Stat1	0.0344812	1.24674	0.333	0.071	1
Tmcc2	0.0361976	0.827116	0.778	0.321	1
Ccl4	0.0398946	1.9104	0.333	0.071	1
Ddx3x	0.0398946	1.7785	0.333	0.071	1
P4hb	0.0398946	1.52086	0.333	0.071	1
Jmjd1c	0.0398946	1.32514	0.333	0.071	1
2011-09-01	0.0398946	1.32347	0.333	0.071	1
BC028528	0.0398946	1.27597	0.333	0.071	1
Atp1b3	0.0413755	1.05846	0.444	0.143	1
Sdpr	0.0415396	-1.07527	0.444	0.679	1
Foxf1	0.0415694	-0.790908	0.444	0.821	1
Mt-atp6	0.0433907	0.599575	1	0.643	1
Ppap2b	0.0439888	0.766647	0.556	0.179	1
Luzp1	0.0439888	-1.78431	0	0.357	1
Tp53i11	0.0439888	-2.01525	0	0.357	1
Chmp2a	0.0460125	1.21758	0.333	0.071	1
Bckdk	0.0460125	1.19561	0.333	0.071	1
Tardbp	0.0460125	1.14902	0.333	0.071	1
Magoh	0.0460125	1.10568	0.333	0.071	1
Ywhaq	0.0462837	1.01321	0.556	0.214	1
Fam65a	0.0465253	1.0537	0.444	0.143	1
Mapt	0.0491727	-1.36517	0.222	0.536	1

## Sheet: Vein_MCT
	p_val	avg_logFC	pct.1	pct.2	p_val_adj
Kpna1	1.25863e-06	2.47603	0.6	0	0.0434304
Fam193b	5.77497e-05	2.01716	0.6	0.026	1
Fam76b	9.90318e-05	2.55026	0.4	0	1
Rasa4	9.90318e-05	2.3254	0.4	0	1
Duxbl1	9.90318e-05	2.3015	0.4	0	1
Commd4	9.90318e-05	2.15033	0.4	0	1
Cstf2t	9.90318e-05	2.02955	0.4	0	1
RGD1560821	9.90318e-05	2.02955	0.4	0	1
LOC100362027	9.90318e-05	1.99729	0.4	0	1
Vasp	9.90318e-05	1.75555	0.4	0	1
Csrp1	0.000353283	1.8765	0.6	0.053	1
Atp5j	0.000358118	1.59839	0.8	0.132	1
LOC361985	0.000589015	1.66467	0.6	0.053	1
Ogfrl1	0.00201624	2.49272	0.4	0.026	1
Cul1	0.00201624	2.09303	0.4	0.026	1
C1d	0.00201624	2.09249	0.4	0.026	1
Tubgcp5	0.00201624	2.07278	0.4	0.026	1
Ptk2b	0.00201624	1.90414	0.4	0.026	1
Rps4x	0.00201624	1.90031	0.4	0.026	1
Ndufb11	0.00268162	2.25239	0.4	0.026	1
LOC688906	0.00268162	2.03266	0.4	0.026	1
Riok1	0.00268162	1.8355	0.4	0.026	1
S100a11	0.00268162	1.803	0.4	0.026	1
Sppl3	0.00268162	1.76492	0.4	0.026	1
Brd7	0.00268162	1.76492	0.4	0.026	1
Aamp	0.00268162	1.65557	0.4	0.026	1
Slc17a5	0.00268162	1.6281	0.4	0.026	1
Atp5d	0.00268162	1.61991	0.4	0.026	1
Trmt11	0.00268162	1.57235	0.4	0.026	1
Ptprm	0.00292014	2.03982	0.6	0.105	1
Ghr	0.00354229	1.37816	0.4	0.026	1
Cib1	0.00354229	1.32938	0.4	0.026	1
Dnm2	0.00354229	1.30861	0.4	0.026	1
Col5a2	0.00354229	1.29915	0.4	0.026	1
Gbp5	0.00354229	1.03642	0.4	0.026	1
Calr	0.00405222	1.85479	0.6	0.132	1
Med13l	0.00573687	1.52694	0.6	0.132	1
Ttc3	0.00613837	1.35782	0.6	0.105	1
Clu	0.00934738	1.37635	0.8	0.368	1
Hba1	0.00950014	2.69774	0.4	0.053	1
Vps13a	0.00950014	2.13764	0.4	0.053	1
Sema3f	0.00950014	1.77266	0.4	0.053	1
Arrdc1	0.00950014	1.7644	0.4	0.053	1
Utp11l	0.00950014	1.69219	0.4	0.053	1
Ggnbp2	0.011791	1.98049	0.4	0.053	1
Cd74	0.011791	1.68554	0.4	0.053	1
Nuak1	0.0130128	1.63193	0.6	0.132	1
Tal1	0.0145592	1.96148	0.4	0.053	1
Fbln5	0.0145592	1.50691	0.4	0.053	1
Clint1	0.0145592	1.46351	0.4	0.053	1
Tmtc3	0.0145592	1.38328	0.4	0.053	1
Prpf6	0.0145592	1.35004	0.4	0.053	1
Tdp2	0.0145592	1.20213	0.4	0.053	1
Ddx17	0.0247223	2.03253	0.4	0.079	1
Zcchc7	0.0247223	1.72394	0.4	0.079	1
Vcam1	0.0280512	-2.97591	0	0.579	1
Sptbn1	0.0342842	-2.8194	0	0.553	1
Thbd	0.0342842	-2.98314	0	0.553	1
Mt-cox3	0.0348655	1.46035	0.8	0.632	1
Ctgf	0.034892	2.31408	0.4	0.079	1
Hdgfrp3	0.034892	1.35019	0.4	0.079	1
Sbno2	0.034892	1.3352	0.4	0.079	1
Nsun6	0.034892	1.31238	0.4	0.079	1
Adcy4	0.034892	1.11978	0.4	0.079	1
Fbn1	0.034892	1.06933	0.4	0.079	1
Rab11b	0.0411707	1.26891	0.4	0.079	1
Maged1	0.0411954	1.21448	0.4	0.079	1
Pgk1	0.0411954	1.20791	0.4	0.079	1
Prkcdbp	0.0411954	1.20179	0.4	0.079	1
Itgb1	0.041587	-2.3728	0	0.526	1
RT1-CE10	0.0415961	-2.7094	0	0.526	1
Stxbp3	0.0484379	1.14424	0.4	0.079	1
Cdc37l1	0.0484379	0.931049	0.4	0.079	1
Jun	0.0491165	-1.45482	0.4	0.789	1

## Sheet: Vein_SuHx
	p_val	avg_logFC	pct.1	pct.2	p_val_adj
Polr3d	0.000175924	1.68176	0.4	0.026	1
Cyp1a1	0.000647397	1.78373	0.35	0.026	1
Jund	0.0015547	-1.60567	0.05	0.5	1
Calr	0.00172152	1.29914	0.5	0.132	1
Hpcal1	0.00276944	1.25743	0.3	0.026	1
Psmb4	0.00295405	1.31779	0.35	0.053	1
Plac8	0.00321448	0.894754	0.45	0.105	1
Eif3g	0.00366664	0.96232	0.3	0.026	1
Slco3a1	0.00379645	1.24167	0.35	0.053	1
Erbb2ip	0.00459968	1.08826	0.4	0.079	1
Lgals3	0.00569586	0.880012	0.35	0.053	1
Il33	0.00707222	0.507503	0.95	0.842	1
Rpl27a	0.00815064	1.11551	0.4	0.105	1
Nsmce4a	0.00852205	1.08735	0.25	0.026	1
Luc7l2	0.00882959	-1.74734	0	0.289	1
Dynll1	0.0089474	0.886862	0.55	0.184	1
Slc25a5	0.00933036	1.38986	0.25	0.026	1
Tlk2	0.00933036	1.17476	0.25	0.026	1
Tacc2	0.00974564	1.15845	0.35	0.079	1
Pim3	0.0107806	0.996317	0.45	0.132	1
Nktr	0.0107806	-1.88578	0.05	0.342	1
Rps17	0.0111107	0.919866	0.55	0.211	1
Kdm6b	0.0111549	0.99642	0.25	0.026	1
Atp1a1	0.0134026	-1.7284	0	0.263	1
Srrm1	0.0148541	-1.09691	0.25	0.526	1
Actb	0.0154345	0.493448	0.85	0.526	1
Tmem176b	0.0178139	0.82975	0.45	0.158	1
Epas1	0.0199183	-0.658768	0.55	0.789	1
Chd9	0.0201541	-1.56174	0	0.237	1
Mt-co2	0.0201878	0.756777	0.8	0.5	1
Rab27a	0.0203914	1.04185	0.4	0.132	1
Ndufb8	0.023114	1.16924	0.3	0.079	1
Rps27	0.0269447	0.563369	0.8	0.526	1
Cox6a1	0.0276951	0.451687	0.45	0.184	1
Xrn2	0.0290549	1.25426	0.25	0.053	1
Nolc1	0.0290549	1.05329	0.25	0.053	1
P4ha1	0.0290549	1.03468	0.25	0.053	1
Efnb2	0.0300486	-1.93369	0	0.211	1
Brd4	0.0300556	-1.53579	0	0.211	1
Lmf2	0.0301813	0.989101	0.3	0.079	1
Gimap5	0.0301813	0.93748	0.3	0.079	1
Ddx17	0.0301813	0.855056	0.3	0.079	1
Stat3	0.0310048	-1.4384	0.1	0.342	1
Ifitm2	0.0311404	0.680552	0.75	0.5	1
Fabp4	0.0312535	1.46074	0.25	0.053	1
Syncrip	0.0312535	1.10417	0.25	0.053	1
Sbds	0.0312535	0.979212	0.25	0.053	1
Ldha	0.0323303	0.797553	0.35	0.105	1
Slc25a3	0.0335154	1.2223	0.35	0.132	1
Lman1	0.0335933	1.1369	0.25	0.053	1
Fam21c	0.0335933	0.868418	0.25	0.053	1
Map7d1	0.0354878	1.09595	0.35	0.132	1
Pdia4	0.0360814	0.85988	0.25	0.053	1
Fubp1	0.0360814	0.552655	0.25	0.053	1
RT1-A1	0.040922	0.561549	0.75	0.421	1
Hdgfrp3	0.0415599	0.69996	0.3	0.079	1
Elf1	0.0415599	0.637182	0.3	0.079	1
Cox17	0.0415893	0.957119	0.4	0.158	1
Atxn7l3b	0.0420095	0.987636	0.35	0.132	1
Dap	0.0442263	0.76052	0.3	0.079	1
Sec62	0.0458377	-1.29984	0.05	0.263	1
Ppp1r15a	0.046441	0.62471	0.65	0.395	1
Ehd4	0.0480452	0.463985	0.85	0.711	1
AABR07070032.1	0.0485064	0.278967	0.35	0.105	1
