# Supplementary material for: Single-cell RNA sequencing profiling of mouse endothelial cells in response to pulmonary arterial hypertension
Source: Cardiovasc Res. 2021 Nov 15;118(11):2519–34. doi: 10.1093/cvr/cvab296 (PMC9400412; doi:10.1093/cvr/cvab296)
Supplement: cvab296_Supplementary_Data [file cvab296_supplementary_data.zip › Supplementary_Table_S5_cvr_submission.2.xlsx]

## Sheet: Artery
p_val	avg_logFC	pct.1	pct.2	p_val_adj	cluster	gene
1.96876e-51	-1.60921	0.357	0.875	6.60281e-47	Human_IPAH	MT1M
1.26438e-47	-1.22297	0.594	0.979	4.24046e-43	Human_IPAH	MT2A
8.28036e-47	-1.30868	0.328	0.875	2.77707e-42	Human_IPAH	MT1E
2.25309e-44	-2.75266	0.203	0.696	7.55643e-40	Human_IPAH	MT1A
4.24579e-44	-2.03309	0.378	0.858	1.42395e-39	Human_IPAH	MT1X
2.25197e-43	1.43424	0.857	0.654	7.55264e-39	Human_IPAH	ENG
6.96591e-41	0.994738	0.984	0.983	2.33623e-36	Human_IPAH	RPL3
5.53507e-36	-1.02998	0.055	0.464	1.85635e-31	Human_IPAH	LINC00551
9.01023e-36	1.46115	0.815	0.55	3.02185e-31	Human_IPAH	HLA-DRB1
2.13201e-32	1.91368	0.753	0.384	7.15034e-28	Human_IPAH	EDN1
1.52781e-30	0.739975	0.982	0.986	5.12396e-26	Human_IPAH	PTMA
1.34825e-29	-0.948893	0.56	0.886	4.52177e-25	Human_IPAH	ARGLU1
6.74435e-29	2.37163	0.82	0.616	2.26192e-24	Human_IPAH	ID3
9.04263e-29	0.702921	0.992	0.986	3.03272e-24	Human_IPAH	RPS6
5.92705e-28	1.00783	0.977	0.958	1.98781e-23	Human_IPAH	JUNB
1.64058e-26	1.3589	0.867	0.647	5.50218e-22	Human_IPAH	ID1
1.95582e-26	1.28251	0.93	0.882	6.55942e-22	Human_IPAH	FOS
5.97259e-25	2.25018	0.94	0.9	2.00309e-20	Human_IPAH	IGFBP7
6.70962e-25	2.22585	0.771	0.574	2.25027e-20	Human_IPAH	CLU
8.16797e-25	1.51745	0.406	0.066	2.73937e-20	Human_IPAH	RGS5
4.08906e-24	-0.762823	0.273	0.626	1.37139e-19	Human_IPAH	CDC42EP3
1.08499e-23	0.776121	0.958	0.969	3.63885e-19	Human_IPAH	HLA-A
2.77782e-23	2.21108	0.289	0	9.31624e-19	Human_IPAH	SOST
5.61128e-23	1.37924	0.674	0.45	1.88191e-18	Human_IPAH	GJA5
7.3617e-23	2.05426	0.333	0.028	2.46897e-18	Human_IPAH	EFEMP1
1.64604e-22	-0.831671	0.177	0.533	5.52048e-18	Human_IPAH	PDK4
1.83394e-22	0.931475	0.807	0.702	6.15067e-18	Human_IPAH	DYNLL1
2.93728e-22	1.23085	0.852	0.751	9.85103e-18	Human_IPAH	VWF
3.7848e-22	0.993781	0.854	0.813	1.26935e-17	Human_IPAH	OAZ1
4.02926e-22	-1.29409	0	0.221	1.35133e-17	Human_IPAH	CYP1A1
5.46019e-22	0.740261	0.966	0.962	1.83124e-17	Human_IPAH	VIM
6.98981e-22	4.6736	0.331	0.031	2.34424e-17	Human_IPAH	HBB
8.6633e-22	1.54557	0.378	0.073	2.9055e-17	Human_IPAH	CPE
5.43351e-21	-0.570686	0.703	0.927	1.82229e-16	Human_IPAH	RPL39
5.93952e-21	0.662786	0.943	0.92	1.992e-16	Human_IPAH	RACK1
1.27554e-20	0.752082	0.88	0.837	4.27792e-16	Human_IPAH	EEF1D
1.42833e-20	-1.19439	0.281	0.633	4.79034e-16	Human_IPAH	BIRC3
2.84774e-20	0.954602	0.682	0.436	9.55073e-16	Human_IPAH	GPX4
4.10907e-20	-0.742297	0.482	0.789	1.3781e-15	Human_IPAH	TSC22D1
4.40055e-20	0.587244	0.992	0.986	1.47586e-15	Human_IPAH	RPL13
1.52961e-19	1.09892	0.872	0.824	5.13002e-15	Human_IPAH	JUN
1.64534e-19	0.625861	0.966	0.99	5.51815e-15	Human_IPAH	RPL15
1.79978e-19	-0.594855	0.237	0.574	6.0361e-15	Human_IPAH	PMP22
2.6894e-19	0.717214	0.984	0.976	9.0197e-15	Human_IPAH	RPS2
2.8352e-19	0.528853	0.945	0.952	9.50868e-15	Human_IPAH	RPS3
1.10342e-18	0.538689	1	1	3.70065e-14	Human_IPAH	B2M
2.46282e-18	-0.883722	0.135	0.422	8.2598e-14	Human_IPAH	SLPI
3.96452e-18	-0.625274	0.344	0.668	1.32962e-13	Human_IPAH	ZFAND5
4.76443e-18	0.974056	0.5	0.228	1.59789e-13	Human_IPAH	ACTN1
4.94405e-18	0.799861	0.904	0.869	1.65813e-13	Human_IPAH	MYL12B
1.49471e-17	0.742245	0.68	0.467	5.01294e-13	Human_IPAH	PPDPF
2.84252e-17	-1.24783	0.193	0.495	9.53324e-13	Human_IPAH	CXCL1
5.28983e-17	1.14347	0.69	0.526	1.7741e-12	Human_IPAH	ZFP36L2
5.66689e-17	0.906239	0.273	0.031	1.90056e-12	Human_IPAH	CP
5.81993e-17	-1.74701	0.141	0.401	1.95189e-12	Human_IPAH	CYP1B1
1.06778e-16	0.583406	0.951	0.958	3.58111e-12	Human_IPAH	RPL6
1.70217e-16	-0.983657	0.167	0.453	5.70874e-12	Human_IPAH	ADAMTS4
2.21963e-16	-1.02668	0.211	0.481	7.4442e-12	Human_IPAH	TNFAIP3
2.50361e-16	0.701898	0.758	0.675	8.39662e-12	Human_IPAH	PSMA7
3.31931e-16	1.24039	0.646	0.429	1.11323e-11	Human_IPAH	FN1
8.13655e-16	0.673428	0.786	0.713	2.72883e-11	Human_IPAH	PFN1
1.4551e-15	-0.750079	0.646	0.851	4.8801e-11	Human_IPAH	PNRC1
1.55958e-15	-0.264872	0.044	0.26	5.23052e-11	Human_IPAH	PNMT
1.66258e-15	-1.20932	0.177	0.453	5.57595e-11	Human_IPAH	CSF3
3.05369e-15	0.712158	0.893	0.882	1.02415e-10	Human_IPAH	FKBP1A
3.11593e-15	0.451244	0.974	0.958	1.04502e-10	Human_IPAH	RPS4X
3.37692e-15	1.40553	0.643	0.453	1.13255e-10	Human_IPAH	ID2
5.39321e-15	0.932215	0.427	0.18	1.80878e-10	Human_IPAH	MDK
1.53866e-14	0.933429	0.607	0.419	5.16035e-10	Human_IPAH	GAS6
1.75501e-14	-0.49946	0.422	0.706	5.88595e-10	Human_IPAH	IFNGR1
2.38167e-14	-0.510836	0.281	0.574	7.98765e-10	Human_IPAH	KLF9
3.14655e-14	-0.658516	0.409	0.678	1.05529e-09	Human_IPAH	ADAMTS1
3.53526e-14	2.68793	0.188	0.003	1.18566e-09	Human_IPAH	HBA2
4.73389e-14	-0.480077	0.867	0.979	1.58765e-09	Human_IPAH	CLDN5
4.96764e-14	0.569254	0.891	0.886	1.66605e-09	Human_IPAH	NACA
7.58544e-14	0.540511	0.982	0.976	2.544e-09	Human_IPAH	RPL7
7.63718e-14	1.49489	0.542	0.339	2.56136e-09	Human_IPAH	CYR61
1.51457e-13	1.24382	0.656	0.522	5.07957e-09	Human_IPAH	SELENOM
1.53941e-13	-0.509007	0.117	0.353	5.16288e-09	Human_IPAH	NQO1
2.28965e-13	-0.297384	0.104	0.346	7.67904e-09	Human_IPAH	CLDN10
4.00031e-13	0.832392	0.734	0.657	1.34162e-08	Human_IPAH	FOSB
4.12343e-13	1.03979	0.714	0.671	1.38291e-08	Human_IPAH	CTNNAL1
5.24661e-13	0.564853	0.289	0.073	1.75961e-08	Human_IPAH	COL4A1
5.88476e-13	-0.697768	0.206	0.464	1.97363e-08	Human_IPAH	RCAN1
7.72828e-13	-0.443646	0.56	0.841	2.59191e-08	Human_IPAH	FAM107A
7.79118e-13	-1.1391	0.654	0.889	2.61301e-08	Human_IPAH	EMP1
8.01575e-13	-0.317756	0.206	0.446	2.68832e-08	Human_IPAH	RPL22L1
8.38481e-13	-0.250101	0.214	0.495	2.8121e-08	Human_IPAH	ZBTB16
1.22643e-12	-0.78763	0.583	0.81	4.1132e-08	Human_IPAH	NAMPT
1.25468e-12	-1.08584	0.872	0.958	4.20794e-08	Human_IPAH	TM4SF1
1.38255e-12	0.346038	0.974	0.986	4.63679e-08	Human_IPAH	RPL19
1.43253e-12	0.903958	0.849	0.848	4.80443e-08	Human_IPAH	CD74
1.47526e-12	0.673403	0.854	0.834	4.94771e-08	Human_IPAH	PFDN5
1.56799e-12	0.893	0.758	0.668	5.25872e-08	Human_IPAH	EGFL7
2.11865e-12	0.693668	0.331	0.114	7.10553e-08	Human_IPAH	FILIP1L
2.1912e-12	1.40375	0.49	0.298	7.34885e-08	Human_IPAH	CXCL12
3.19457e-12	0.734987	0.789	0.779	1.0714e-07	Human_IPAH	RAMP2
3.85861e-12	-0.373928	0.201	0.439	1.2941e-07	Human_IPAH	FKBP5
4.12177e-12	0.749159	0.188	0.017	1.38236e-07	Human_IPAH	SLC6A6
4.24275e-12	0.506486	0.969	0.969	1.42293e-07	Human_IPAH	H3F3B
4.52129e-12	0.97638	0.857	0.789	1.51635e-07	Human_IPAH	HSPB1
4.75422e-12	0.726961	0.706	0.661	1.59447e-07	Human_IPAH	CCDC85B
5.69706e-12	-1.31837	0.406	0.654	1.91068e-07	Human_IPAH	IL6
5.85222e-12	-0.590064	0.24	0.481	1.96272e-07	Human_IPAH	CHIC2
5.87604e-12	-0.632976	0.076	0.277	1.9707e-07	Human_IPAH	PLA2G5
8.65215e-12	0.675759	0.836	0.844	2.90176e-07	Human_IPAH	RPS26
1.18234e-11	0.525405	0.755	0.72	3.96533e-07	Human_IPAH	RPS10
1.41126e-11	-0.365392	0.112	0.318	4.7331e-07	Human_IPAH	GPIHBP1
2.00359e-11	-0.326492	0.273	0.547	6.71963e-07	Human_IPAH	ENPP2
2.27451e-11	0.365889	0.995	1	7.62824e-07	Human_IPAH	EEF1A1
3.24426e-11	0.888457	0.492	0.301	1.08806e-06	Human_IPAH	COMT
3.86664e-11	0.724856	0.682	0.571	1.29679e-06	Human_IPAH	SELENOW
4.67595e-11	-0.320992	0.305	0.574	1.56822e-06	Human_IPAH	DKK2
4.93354e-11	0.395861	0.945	0.972	1.65461e-06	Human_IPAH	RPL8
5.02038e-11	0.633773	0.581	0.422	1.68373e-06	Human_IPAH	ISCU
5.93976e-11	0.474575	0.266	0.08	1.99208e-06	Human_IPAH	LAMA4
6.68916e-11	0.384904	0.979	0.965	2.24341e-06	Human_IPAH	RPS3A
7.02688e-11	1.43493	0.565	0.377	2.35667e-06	Human_IPAH	CTGF
7.25475e-11	0.452532	0.888	0.91	2.4331e-06	Human_IPAH	SERF2
8.02351e-11	0.999548	0.448	0.256	2.69093e-06	Human_IPAH	LMCD1
8.16852e-11	-0.293148	0.352	0.612	2.73956e-06	Human_IPAH	PON2
9.76771e-11	-1.52719	0.195	0.401	3.27589e-06	Human_IPAH	CXCL8
1.47029e-10	-0.347477	0.836	0.948	4.93107e-06	Human_IPAH	RPL37A
1.64198e-10	0.645269	0.674	0.567	5.50687e-06	Human_IPAH	EID1
2.18516e-10	-0.680616	0.26	0.488	7.32858e-06	Human_IPAH	S100A4
2.44525e-10	-0.496067	0.49	0.716	8.20089e-06	Human_IPAH	ICAM1
2.7441e-10	-0.481877	0.224	0.443	9.20315e-06	Human_IPAH	SLCO4A1
2.8497e-10	0.689966	0.542	0.401	9.55734e-06	Human_IPAH	PEBP1
3.7617e-10	0.295866	0.961	0.965	1.2616e-05	Human_IPAH	RPL26
4.92781e-10	0.530269	0.177	0.024	1.65269e-05	Human_IPAH	ESM1
5.17438e-10	-0.464933	0.227	0.453	1.73538e-05	Human_IPAH	PLAUR
6.48609e-10	-0.278418	0.159	0.374	2.1753e-05	Human_IPAH	SCGB1A1
9.97386e-10	-0.253853	0.237	0.457	3.34503e-05	Human_IPAH	STARD3
1.00834e-09	0.545815	0.828	0.792	3.38176e-05	Human_IPAH	ANXA2
1.17773e-09	0.731203	0.826	0.779	3.94986e-05	Human_IPAH	IER2
1.31248e-09	-0.298779	0.188	0.391	4.40178e-05	Human_IPAH	TIPARP
1.62979e-09	-0.268476	0.128	0.322	5.46597e-05	Human_IPAH	COL8A1
1.64917e-09	-0.696007	0.339	0.561	5.53097e-05	Human_IPAH	CD55
1.8021e-09	0.530737	0.117	0	6.04388e-05	Human_IPAH	OGN
1.87061e-09	0.421386	0.917	0.941	6.27365e-05	Human_IPAH	MYL6
1.89832e-09	0.72436	0.82	0.837	6.36658e-05	Human_IPAH	RNASE1
2.16982e-09	0.398673	0.922	0.938	7.27713e-05	Human_IPAH	RPL5
2.31138e-09	0.307138	0.987	1	7.75192e-05	Human_IPAH	RPL10
2.44951e-09	0.534885	0.5	0.298	8.21516e-05	Human_IPAH	SPARC
2.70186e-09	1.26085	0.914	0.927	9.06148e-05	Human_IPAH	MGP
2.77047e-09	0.310833	0.966	0.993	9.29161e-05	Human_IPAH	RPS27A
3.69114e-09	0.428288	0.956	0.979	0.000123793	Human_IPAH	HLA-C
3.96027e-09	-0.263137	0.117	0.298	0.000132819	Human_IPAH	PLIN2
4.07726e-09	0.483976	0.909	0.907	0.000136743	Human_IPAH	UBB
4.27009e-09	-0.500634	0.625	0.851	0.00014321	Human_IPAH	POMP
4.28142e-09	-0.262246	0.036	0.17	0.00014359	Human_IPAH	SLC39A14
4.74881e-09	0.723868	0.326	0.152	0.000159265	Human_IPAH	RBP1
5.15887e-09	-0.402434	0.49	0.699	0.000173018	Human_IPAH	ELOC
5.65552e-09	0.687012	0.531	0.384	0.000189675	Human_IPAH	C6orf48
5.9447e-09	0.416907	0.398	0.215	0.000199373	Human_IPAH	DRAP1
6.61071e-09	-0.824909	0.443	0.63	0.00022171	Human_IPAH	SOD2
6.61254e-09	0.53652	0.833	0.803	0.000221771	Human_IPAH	CALM1
7.69411e-09	0.551397	0.716	0.689	0.000258045	Human_IPAH	CLIC1
1.03465e-08	-0.681728	0.211	0.408	0.000347001	Human_IPAH	ADAMTS9
1.10205e-08	0.621357	0.711	0.706	0.000369604	Human_IPAH	GUK1
1.34804e-08	0.28512	0.997	1	0.000452107	Human_IPAH	FTH1
1.53929e-08	0.589483	0.698	0.564	0.000516246	Human_IPAH	DEPP1
1.5677e-08	-0.293768	0.135	0.315	0.000525774	Human_IPAH	RAB27A
1.56934e-08	0.812532	0.669	0.595	0.000526326	Human_IPAH	NPC2
1.66178e-08	-0.405105	0.385	0.609	0.000557327	Human_IPAH	TPM1
2.17867e-08	0.832933	0.706	0.623	0.000730684	Human_IPAH	ANXA1
2.19754e-08	0.525964	0.62	0.547	0.000737011	Human_IPAH	ARL6IP4
2.22636e-08	-0.555194	0.227	0.422	0.000746675	Human_IPAH	CSRP2
2.26403e-08	0.565882	0.409	0.221	0.000759309	Human_IPAH	SMAD6
2.32411e-08	-0.363752	0.281	0.498	0.000779459	Human_IPAH	ARC
2.83603e-08	1.06674	0.495	0.367	0.000951148	Human_IPAH	PROCR
2.84925e-08	0.625672	0.224	0.073	0.000955583	Human_IPAH	C1S
2.91814e-08	0.753147	0.469	0.318	0.000978687	Human_IPAH	MAST4
2.9501e-08	-0.338663	0.82	0.903	0.000989406	Human_IPAH	SPARCL1
3.11523e-08	0.345095	0.904	0.927	0.00104479	Human_IPAH	RPL7A
3.69327e-08	0.532681	0.643	0.536	0.00123865	Human_IPAH	TUBB
3.79948e-08	0.586799	0.768	0.803	0.00127427	Human_IPAH	COX4I1
3.93277e-08	-0.464896	0.305	0.533	0.00131897	Human_IPAH	CLEC2B
5.33327e-08	0.524568	0.849	0.869	0.00178867	Human_IPAH	BST2
5.75084e-08	1.31364	0.346	0.211	0.00192872	Human_IPAH	RPS4Y1
6.6922e-08	1.05479	0.312	0.163	0.00224443	Human_IPAH	CFH
7.08596e-08	-0.282219	0.172	0.356	0.00237649	Human_IPAH	LACTB
7.32867e-08	0.610459	0.18	0.048	0.00245789	Human_IPAH	SGCE
7.65528e-08	0.375151	0.883	0.889	0.00256743	Human_IPAH	CD63
7.70713e-08	0.82311	0.664	0.519	0.00258482	Human_IPAH	GIMAP7
7.82299e-08	0.551241	0.815	0.799	0.00262367	Human_IPAH	NPM1
7.92149e-08	0.611721	0.648	0.585	0.00265671	Human_IPAH	ARPC1B
9.19059e-08	0.302307	0.982	0.969	0.00308234	Human_IPAH	RPL11
9.82979e-08	0.538127	0.464	0.308	0.00329671	Human_IPAH	FEZ2
1.02466e-07	0.762226	0.331	0.173	0.0034365	Human_IPAH	ARID5B
1.02811e-07	0.614994	0.599	0.505	0.00344806	Human_IPAH	PARK7
1.08283e-07	-0.282415	0.198	0.377	0.00363161	Human_IPAH	CDC42BPA
1.12351e-07	0.78074	0.271	0.121	0.00376804	Human_IPAH	DKK3
1.18251e-07	-0.270563	0.302	0.512	0.00396592	Human_IPAH	HIF1A
1.25846e-07	0.371114	0.128	0.017	0.00422063	Human_IPAH	CCDC3
1.41245e-07	0.585669	0.292	0.138	0.00473709	Human_IPAH	PDLIM4
1.65229e-07	-0.659842	0.721	0.872	0.00554145	Human_IPAH	HSP90AA1
1.7428e-07	0.331763	0.161	0.038	0.00584501	Human_IPAH	MMP2
1.91969e-07	0.464579	0.435	0.273	0.00643826	Human_IPAH	GATA2
1.93769e-07	0.531747	0.562	0.433	0.00649862	Human_IPAH	PRDX5
2.15604e-07	0.530888	0.323	0.166	0.00723092	Human_IPAH	SOX18
2.19899e-07	1.391	0.38	0.235	0.00737498	Human_IPAH	RGCC
2.26292e-07	0.608342	0.966	0.955	0.00758939	Human_IPAH	ITM2B
2.37423e-07	0.847674	0.672	0.599	0.00796271	Human_IPAH	SRSF7
2.51172e-07	0.526259	0.818	0.875	0.00842381	Human_IPAH	PDLIM1
2.54784e-07	-0.253155	0.792	0.934	0.00854496	Human_IPAH	RPS29
2.75228e-07	0.543742	0.703	0.682	0.0092306	Human_IPAH	NOP53
2.79009e-07	-0.287815	0.792	0.955	0.0093574	Human_IPAH	RPL37
3.10768e-07	0.695849	0.443	0.308	0.0104225	Human_IPAH	HLA-DRB5
3.13898e-07	0.522568	0.63	0.571	0.0105275	Human_IPAH	YWHAB
3.3323e-07	0.646995	0.784	0.772	0.0111759	Human_IPAH	CLEC14A
4.28285e-07	0.512049	0.43	0.277	0.0143638	Human_IPAH	TMEM147
4.47845e-07	0.36026	0.995	1	0.0150198	Human_IPAH	FTL
4.9152e-07	0.464777	0.836	0.862	0.0164846	Human_IPAH	YBX1
5.13081e-07	0.781816	0.69	0.647	0.0172077	Human_IPAH	CD151
5.23892e-07	0.549465	0.307	0.159	0.0175703	Human_IPAH	PRDX4
6.62016e-07	0.6195	0.602	0.512	0.0222027	Human_IPAH	CALD1
6.72512e-07	0.582481	0.339	0.183	0.0225547	Human_IPAH	TNFRSF12A
6.86756e-07	0.31164	0.857	0.893	0.0230324	Human_IPAH	RPL22
7.11659e-07	0.951706	0.43	0.315	0.0238676	Human_IPAH	BGN
7.21875e-07	0.633119	0.656	0.592	0.0242102	Human_IPAH	CCNI
8.24148e-07	0.422876	0.523	0.401	0.0276403	Human_IPAH	SELENOH
8.48737e-07	0.371538	0.724	0.692	0.0284649	Human_IPAH	ARPC2
9.36777e-07	0.559864	0.706	0.661	0.0314176	Human_IPAH	GABARAPL2
9.81455e-07	0.619595	0.542	0.453	0.032916	Human_IPAH	TMEM219
1.05571e-06	-0.308389	0.18	0.343	0.0354065	Human_IPAH	CNKSR3
1.07685e-06	-0.307245	0.557	0.744	0.0361154	Human_IPAH	TXNIP
1.08501e-06	0.505858	0.724	0.692	0.036389	Human_IPAH	CAVIN1
1.11831e-06	0.692168	0.474	0.346	0.0375059	Human_IPAH	LTBP4

## Sheet: CapA
p_val	avg_logFC	pct.1	pct.2	p_val_adj	cluster	gene
1.15308e-87	1.16208	0.968	0.844	3.86719e-83	Human_IPAH	PTMA
5.47739e-84	1.39906	0.954	0.818	1.83701e-79	Human_IPAH	RPL3
1.17959e-74	-2.32482	0.073	0.486	3.95611e-70	Human_IPAH	BIRC3
2.2361e-74	1.29392	0.922	0.698	7.49945e-70	Human_IPAH	VIM
4.23217e-71	-2.01299	0.151	0.583	1.41938e-66	Human_IPAH	SOD2
6.5978e-70	1.88505	0.823	0.391	2.21277e-65	Human_IPAH	IGFBP7
1.00329e-65	1.13363	0.936	0.821	3.36484e-61	Human_IPAH	RPS6
1.89385e-62	2.76161	0.497	0.005	6.35161e-58	Human_IPAH	CXCL12
8.32492e-62	1.33911	0.83	0.514	2.79201e-57	Human_IPAH	RPS26
3.04866e-61	1.01178	0.953	0.829	1.02246e-56	Human_IPAH	RPL13
5.0748e-60	-1.55355	0.337	0.721	1.70199e-55	Human_IPAH	NAMPT
6.42372e-57	1.21257	0.921	0.816	2.15439e-52	Human_IPAH	RPL34
3.85698e-55	-1.93372	0.123	0.504	1.29355e-50	Human_IPAH	CXCL2
1.38225e-54	0.99308	0.913	0.752	4.63579e-50	Human_IPAH	RPS4X
4.02788e-54	1.14581	0.839	0.535	1.35087e-49	Human_IPAH	GNG11
5.31974e-53	1.08587	0.897	0.714	1.78413e-48	Human_IPAH	RPS15A
1.25668e-52	0.92628	0.951	0.87	4.21464e-48	Human_IPAH	RPS18
1.87676e-52	0.934728	0.971	0.934	6.29429e-48	Human_IPAH	EEF1A1
4.82572e-52	0.997267	0.897	0.724	1.61845e-47	Human_IPAH	RPS8
5.513e-52	0.830867	0.921	0.803	1.84895e-47	Human_IPAH	RPL19
8.77864e-52	1.46337	0.837	0.545	2.94418e-47	Human_IPAH	RGCC
2.16467e-50	1.34051	0.752	0.384	7.25985e-46	Human_IPAH	ENG
7.34307e-50	0.807255	0.94	0.829	2.46272e-45	Human_IPAH	RPL11
1.74005e-49	1.57592	0.697	0.271	5.83576e-45	Human_IPAH	CD9
1.29012e-48	0.917607	0.896	0.77	4.32679e-44	Human_IPAH	RPS15
3.90862e-48	1.99747	0.546	0.113	1.31087e-43	Human_IPAH	EDN1
4.11247e-48	0.863256	0.928	0.813	1.37924e-43	Human_IPAH	RPL15
6.21876e-47	1.08383	0.783	0.417	2.08565e-42	Human_IPAH	RAMP2
1.64452e-46	0.860747	0.939	0.847	5.51539e-42	Human_IPAH	RPS2
1.82121e-46	-1.06221	0.616	0.847	6.10797e-42	Human_IPAH	CLDN5
2.29864e-45	0.788456	0.905	0.775	7.70918e-41	Human_IPAH	RPL23A
3.06244e-45	0.927742	0.905	0.77	1.02708e-40	Human_IPAH	RPL27A
1.18411e-44	0.91941	0.916	0.821	3.97127e-40	Human_IPAH	RPL32
2.34844e-44	0.860553	0.881	0.696	7.87621e-40	Human_IPAH	RPS3
3.56093e-44	1.44984	0.73	0.34	1.19427e-39	Human_IPAH	ID1
4.46013e-44	-1.79293	0.314	0.627	1.49584e-39	Human_IPAH	HSPA1A
1.29421e-43	0.944926	0.926	0.818	4.34053e-39	Human_IPAH	ACTB
7.03738e-43	1.8851	0.374	0.005	2.3602e-38	Human_IPAH	COL15A1
8.57823e-43	0.788991	0.892	0.739	2.87697e-38	Human_IPAH	RPL8
9.92389e-43	0.765286	0.963	0.903	3.32828e-38	Human_IPAH	RPL41
2.79561e-42	0.742306	0.893	0.729	9.37592e-38	Human_IPAH	RPS7
4.04221e-42	0.871847	0.852	0.662	1.35568e-37	Human_IPAH	RPL29
4.76846e-42	0.839362	0.92	0.839	1.59924e-37	Human_IPAH	RPLP2
1.89096e-41	0.931263	0.906	0.834	6.34189e-37	Human_IPAH	RPS19
4.79754e-40	0.814114	0.895	0.76	1.609e-35	Human_IPAH	RPL18A
5.98829e-40	0.907918	0.823	0.624	2.00835e-35	Human_IPAH	RACK1
6.716e-39	1.5392	0.359	0.013	2.25241e-34	Human_IPAH	SLC6A6
7.2282e-39	0.622795	0.937	0.857	2.42419e-34	Human_IPAH	RPS14
2.24442e-38	0.785965	0.853	0.678	7.52734e-34	Human_IPAH	RPL6
3.44816e-38	0.865248	0.811	0.604	1.15644e-33	Human_IPAH	RPL5
3.56916e-38	-1.94038	0.143	0.437	1.19703e-33	Human_IPAH	PDK4
3.65357e-38	0.684352	0.926	0.864	1.22533e-33	Human_IPAH	RPS27A
3.94883e-38	-1.47102	0.085	0.353	1.32436e-33	Human_IPAH	TNFAIP3
4.53381e-38	1.70406	0.61	0.238	1.52055e-33	Human_IPAH	ID3
9.19221e-38	0.978304	0.809	0.586	3.08288e-33	Human_IPAH	RPL36
2.84697e-37	0.670625	0.942	0.88	9.54816e-33	Human_IPAH	RPL21
4.56641e-37	0.740207	0.979	0.957	1.53148e-32	Human_IPAH	TMSB10
6.34078e-37	0.801627	0.901	0.772	2.12657e-32	Human_IPAH	RPL26
1.48806e-36	0.918152	0.803	0.591	4.99065e-32	Human_IPAH	RPL12
1.74262e-36	0.682303	0.959	0.908	5.84442e-32	Human_IPAH	RPL10
4.82648e-36	0.844674	0.842	0.696	1.6187e-31	Human_IPAH	RPL28
5.20077e-36	0.811411	0.888	0.737	1.74423e-31	Human_IPAH	MYL6
5.56734e-36	1.46625	0.488	0.136	1.86717e-31	Human_IPAH	KLF2
7.18112e-36	0.936378	0.804	0.578	2.4084e-31	Human_IPAH	RPS29
9.58466e-36	-1.53667	0.605	0.752	3.2145e-31	Human_IPAH	HSP90AA1
9.64663e-36	0.824733	0.858	0.708	3.23529e-31	Human_IPAH	RPL31
1.30222e-35	0.918639	0.875	0.752	4.36737e-31	Human_IPAH	RPS28
1.7904e-35	-1.53989	0.244	0.555	6.00463e-31	Human_IPAH	MT1A
3.10191e-35	-1.83417	0.028	0.235	1.04032e-30	Human_IPAH	CXCL1
9.95026e-35	1.6343	0.459	0.12	3.33712e-30	Human_IPAH	HSPG2
1.05914e-34	0.658888	0.908	0.785	3.55214e-30	Human_IPAH	RPL7
2.37731e-34	0.658426	0.899	0.795	7.97301e-30	Human_IPAH	RPS3A
2.66525e-34	0.648433	0.904	0.826	8.9387e-30	Human_IPAH	RPS12
2.87888e-34	1.66823	0.398	0.064	9.65518e-30	Human_IPAH	SPRY1
3.0506e-34	-1.117	0.321	0.614	1.02311e-29	Human_IPAH	ICAM1
1.231e-33	0.859951	0.804	0.606	4.12853e-29	Human_IPAH	RPL10A
1.53814e-33	1.06806	0.554	0.207	5.15863e-29	Human_IPAH	TPM4
2.42992e-33	-1.13737	0.486	0.716	8.14948e-29	Human_IPAH	TSC22D1
7.15366e-33	1.13137	0.456	0.12	2.39919e-28	Human_IPAH	BCAM
7.97087e-33	-1.11597	0.543	0.801	2.67327e-28	Human_IPAH	MT1M
2.10232e-32	1.14819	0.612	0.274	7.05077e-28	Human_IPAH	SLC9A3R2
3.37532e-32	0.861223	0.743	0.504	1.13201e-27	Human_IPAH	RPL22
6.35187e-32	0.897637	0.924	0.895	2.13029e-27	Human_IPAH	RPS27
8.64679e-32	0.677332	0.899	0.818	2.89996e-27	Human_IPAH	RPS23
9.58742e-32	0.848641	0.714	0.44	3.21543e-27	Human_IPAH	RPL4
2.22226e-31	0.779806	0.811	0.632	7.45303e-27	Human_IPAH	RPS5
2.26839e-31	0.787305	0.946	0.885	7.60772e-27	Human_IPAH	IFI27
3.20927e-31	0.631211	0.881	0.772	1.07633e-26	Human_IPAH	RPL9
4.44887e-31	0.773873	0.809	0.637	1.49206e-26	Human_IPAH	RPL35
1.61741e-30	1.1015	0.399	0.077	5.42447e-26	Human_IPAH	PLPP1
2.2985e-30	1.23049	0.312	0.02	7.7087e-26	Human_IPAH	FN1
4.98685e-30	0.822991	0.81	0.657	1.67249e-25	Human_IPAH	RPL37A
5.59859e-30	0.749397	0.843	0.691	1.87766e-25	Human_IPAH	H3F3A
6.54472e-30	-0.864929	0.621	0.795	2.19497e-25	Human_IPAH	NFKBIA
6.65464e-30	0.726347	0.877	0.767	2.23183e-25	Human_IPAH	RPL35A
8.46748e-30	0.68826	0.815	0.616	2.83982e-25	Human_IPAH	RPL14
1.09425e-29	0.552636	0.951	0.877	3.6699e-25	Human_IPAH	RPL13A
2.10437e-29	-1.47726	0.215	0.473	7.05765e-25	Human_IPAH	HSPA1B
2.78462e-29	0.666873	0.809	0.629	9.33906e-25	Human_IPAH	RPL24
4.14217e-29	-0.544622	0.325	0.655	1.3892e-24	Human_IPAH	GPX3
4.30705e-29	0.836239	0.777	0.558	1.4445e-24	Human_IPAH	SRP14
5.06948e-29	0.87305	0.528	0.205	1.7002e-24	Human_IPAH	EID1
5.95971e-29	0.703661	0.767	0.512	1.99877e-24	Human_IPAH	NACA
1.03771e-28	0.555884	0.939	0.877	3.48028e-24	Human_IPAH	RPLP1
1.90401e-28	0.862119	0.83	0.642	6.38568e-24	Human_IPAH	ACTG1
6.33592e-28	-0.645262	0.335	0.634	2.12494e-23	Human_IPAH	CCL2
6.33737e-28	0.629919	0.89	0.76	2.12543e-23	Human_IPAH	RPS25
1.08995e-27	-1.26917	0	0.118	3.65548e-23	Human_IPAH	CYP1A1
5.49395e-27	0.878808	0.62	0.327	1.84256e-22	Human_IPAH	CCDC85B
7.29357e-27	0.780051	0.766	0.55	2.44612e-22	Human_IPAH	FOS
1.84047e-26	0.577786	0.821	0.68	6.17256e-22	Human_IPAH	RPL7A
1.88719e-26	0.53366	0.989	0.974	6.32926e-22	Human_IPAH	TMSB4X
3.32745e-26	0.719099	0.534	0.22	1.11596e-21	Human_IPAH	SGK1
4.37276e-26	0.59446	0.831	0.708	1.46654e-21	Human_IPAH	FAU
4.59812e-26	0.89938	0.565	0.253	1.54212e-21	Human_IPAH	NOTCH4
6.50912e-26	0.624647	0.852	0.721	2.18303e-21	Human_IPAH	RPS9
1.61361e-25	-0.91974	0.148	0.379	5.41173e-21	Human_IPAH	CDC42EP3
1.73823e-25	-1.68298	0.189	0.435	5.82968e-21	Human_IPAH	IL6
2.06492e-25	-0.969952	0.054	0.243	6.92531e-21	Human_IPAH	HPGD
5.20891e-25	-0.991155	0.274	0.506	1.74696e-20	Human_IPAH	CEBPB
5.23422e-25	0.879577	0.686	0.399	1.75545e-20	Human_IPAH	A2M
5.95935e-25	-1.4227	0.057	0.248	1.99865e-20	Human_IPAH	CXCL8
8.06857e-25	1.11215	0.299	0.043	2.70604e-20	Human_IPAH	VWA1
8.62867e-25	-1.31371	0.085	0.297	2.89389e-20	Human_IPAH	ENPP2
1.0925e-24	0.982808	0.579	0.274	3.66403e-20	Human_IPAH	PRSS23
1.11453e-24	0.610362	0.832	0.76	3.7379e-20	Human_IPAH	RPS13
1.3332e-24	0.779333	0.699	0.494	4.47129e-20	Human_IPAH	EEF1D
1.45624e-24	1.04116	0.447	0.164	4.88392e-20	Human_IPAH	TACC1
1.4786e-24	0.658466	0.83	0.726	4.95894e-20	Human_IPAH	RPL30
1.80891e-24	0.705936	0.696	0.458	6.06673e-20	Human_IPAH	PFN1
2.52505e-24	-1.1196	0.035	0.199	8.4685e-20	Human_IPAH	FSTL3
2.80796e-24	0.799903	0.605	0.32	9.41735e-20	Human_IPAH	ARPC2
4.19505e-24	0.99877	0.371	0.095	1.40694e-19	Human_IPAH	PLVAP
1.16895e-23	0.928264	0.267	0.026	3.92043e-19	Human_IPAH	TSHZ2
1.24417e-23	0.798093	0.54	0.243	4.17269e-19	Human_IPAH	LGALS3
1.39504e-23	0.789472	0.35	0.077	4.6787e-19	Human_IPAH	SELENOM
1.59009e-23	0.7375	0.672	0.402	5.33284e-19	Human_IPAH	ANXA2
2.89652e-23	1.01081	0.514	0.225	9.71434e-19	Human_IPAH	ITM2A
4.20816e-23	0.867852	0.745	0.568	1.41133e-18	Human_IPAH	SPARC
5.87459e-23	-0.505708	0.317	0.604	1.97022e-18	Human_IPAH	TFPI
1.01306e-22	0.531639	0.834	0.703	3.39759e-18	Human_IPAH	SERF2
1.4471e-22	0.77583	0.399	0.125	4.85329e-18	Human_IPAH	CYB5R3
2.10543e-22	1.02991	0.392	0.13	7.06121e-18	Human_IPAH	MTUS1
2.38333e-22	0.795385	0.627	0.384	7.9932e-18	Human_IPAH	RPS21
2.4963e-22	0.587446	0.764	0.581	8.3721e-18	Human_IPAH	RPS11
2.57387e-22	0.642278	0.783	0.621	8.63223e-18	Human_IPAH	GAPDH
2.75411e-22	1.02128	0.631	0.373	9.23672e-18	Human_IPAH	GSN
3.48738e-22	0.749136	0.665	0.417	1.1696e-17	Human_IPAH	CRIP2
5.96649e-22	0.91493	0.337	0.082	2.00104e-17	Human_IPAH	MYL9
8.23919e-22	0.812118	0.43	0.156	2.76326e-17	Human_IPAH	COL4A2
1.59288e-21	0.735849	0.373	0.113	5.34221e-17	Human_IPAH	SET
1.87262e-21	0.727401	0.641	0.402	6.28038e-17	Human_IPAH	EEF2
2.54978e-21	0.898086	0.529	0.256	8.55145e-17	Human_IPAH	COL4A1
2.99856e-21	0.427634	0.948	0.941	1.00566e-16	Human_IPAH	MT-CO1
3.97144e-21	0.561898	0.769	0.593	1.33194e-16	Human_IPAH	UBA52
4.20346e-21	0.728128	0.547	0.279	1.40976e-16	Human_IPAH	NOP53
4.54922e-21	0.852554	0.655	0.425	1.52572e-16	Human_IPAH	TCF4
4.95467e-21	-1.45118	0.172	0.376	1.6617e-16	Human_IPAH	F2RL3
5.10493e-21	0.402644	0.511	0.233	1.71209e-16	Human_IPAH	RPS17
5.52868e-21	0.825027	0.282	0.049	1.85421e-16	Human_IPAH	CAVIN3
5.725e-21	0.764882	0.292	0.056	1.92005e-16	Human_IPAH	TMEM88
6.50654e-21	0.57323	0.786	0.665	2.18216e-16	Human_IPAH	RPL27
6.91244e-21	0.899785	0.724	0.506	2.31829e-16	Human_IPAH	RNASE1
7.89528e-21	0.617716	0.389	0.12	2.64792e-16	Human_IPAH	C19orf53
9.36077e-21	0.643447	0.435	0.164	3.13941e-16	Human_IPAH	GNAS
9.52397e-21	-1.08715	0.094	0.284	3.19415e-16	Human_IPAH	CXCL3
1.79004e-20	0.783161	0.196	0.003	6.00344e-16	Human_IPAH	ALPL
3.91717e-20	0.69182	0.572	0.317	1.31374e-15	Human_IPAH	NPDC1
4.0236e-20	0.565691	0.829	0.708	1.34943e-15	Human_IPAH	RPS24
4.64366e-20	0.77836	0.291	0.061	1.55739e-15	Human_IPAH	NDRG1
5.11226e-20	-0.695267	0.008	0.113	1.71455e-15	Human_IPAH	ABCC8
8.30362e-20	0.681111	0.696	0.494	2.78487e-15	Human_IPAH	RPL23
8.82418e-20	0.823734	0.542	0.276	2.95945e-15	Human_IPAH	CALD1
1.31394e-19	0.627712	0.511	0.248	4.40669e-15	Human_IPAH	RPS10
1.51451e-19	-0.776157	0.072	0.24	5.07935e-15	Human_IPAH	TIPARP
1.55272e-19	0.68449	0.251	0.036	5.2075e-15	Human_IPAH	SOX18
1.56032e-19	0.763528	0.183	0	5.233e-15	Human_IPAH	CCDC3
2.06321e-19	0.412547	0.895	0.793	6.9196e-15	Human_IPAH	RPS16
4.09038e-19	-0.839366	0.092	0.263	1.37183e-14	Human_IPAH	HSPH1
4.21249e-19	0.943055	0.32	0.087	1.41279e-14	Human_IPAH	PRCP
4.689e-19	-0.971206	0.157	0.355	1.5726e-14	Human_IPAH	SLCO4A1
4.81577e-19	0.736421	0.385	0.136	1.61511e-14	Human_IPAH	NDUFA11
6.37988e-19	0.604601	0.696	0.501	2.13968e-14	Human_IPAH	HMGB1
6.82427e-19	0.740151	0.772	0.726	2.28872e-14	Human_IPAH	RPL39
7.66113e-19	0.990267	0.56	0.332	2.56939e-14	Human_IPAH	LMNA
9.01527e-19	0.661576	0.212	0.018	3.02354e-14	Human_IPAH	IGFBP2
1.67644e-18	0.702012	0.179	0.003	5.62243e-14	Human_IPAH	RUNDC3B
1.76762e-18	0.691168	0.742	0.568	5.92824e-14	Human_IPAH	CAV1
1.78599e-18	0.527218	0.823	0.742	5.98985e-14	Human_IPAH	RPL18
1.88796e-18	0.950374	0.319	0.09	6.33185e-14	Human_IPAH	MYC
1.9315e-18	0.530123	0.678	0.471	6.47788e-14	Human_IPAH	RPSA
2.29247e-18	0.669155	0.373	0.13	7.68848e-14	Human_IPAH	PPDPF
2.33206e-18	0.824288	0.383	0.143	7.82126e-14	Human_IPAH	GAS6
2.90603e-18	0.917493	0.244	0.041	9.74625e-14	Human_IPAH	CCND1
3.36135e-18	0.685363	0.457	0.207	1.12733e-13	Human_IPAH	SERBP1
3.56823e-18	0.662198	0.62	0.379	1.19671e-13	Human_IPAH	RHOA
6.744e-18	0.709997	0.305	0.082	2.2618e-13	Human_IPAH	C1orf54
8.31317e-18	0.714488	0.293	0.077	2.78807e-13	Human_IPAH	COL18A1
8.5775e-18	-0.708221	0.079	0.251	2.87672e-13	Human_IPAH	ACKR1
9.14944e-18	-0.562392	0.06	0.212	3.06854e-13	Human_IPAH	ARL5B
1.15634e-17	0.585843	0.394	0.148	3.87812e-13	Human_IPAH	PTMS
1.42327e-17	-3.91255	0.203	0.018	4.77335e-13	Human_IPAH	HBB
1.5314e-17	-1.30716	0.218	0.404	5.136e-13	Human_IPAH	SERPINB1
1.72106e-17	0.660939	0.41	0.166	5.7721e-13	Human_IPAH	EMCN
1.75187e-17	0.775539	0.429	0.187	5.87543e-13	Human_IPAH	RAB13
1.97977e-17	0.588147	0.715	0.568	6.63975e-13	Human_IPAH	RPL38
2.79212e-17	-0.71675	0.08	0.238	9.36422e-13	Human_IPAH	STX11
3.23852e-17	-0.682434	0.433	0.621	1.08614e-12	Human_IPAH	CCNL1
3.27176e-17	0.726133	0.649	0.414	1.09728e-12	Human_IPAH	APP
3.61531e-17	0.51909	0.654	0.45	1.2125e-12	Human_IPAH	ATP5F1E
3.82181e-17	0.317129	0.332	0.1	1.28176e-12	Human_IPAH	FKBP8
6.6178e-17	-0.761942	0.351	0.537	2.21948e-12	Human_IPAH	IFNGR1
8.90195e-17	0.578043	0.428	0.174	2.98554e-12	Human_IPAH	PARK7
1.00185e-16	0.93138	0.439	0.207	3.36e-12	Human_IPAH	HLA-DRB5
1.01098e-16	0.670671	0.573	0.345	3.39063e-12	Human_IPAH	IGFBP4
1.01406e-16	0.487252	0.458	0.215	3.40095e-12	Human_IPAH	RPL36A
1.04994e-16	0.626931	0.798	0.639	3.5213e-12	Human_IPAH	CD74
1.12111e-16	-0.977663	0.029	0.146	3.75998e-12	Human_IPAH	ADRB1
1.33283e-16	0.601206	0.376	0.143	4.47004e-12	Human_IPAH	SELENOH
1.37221e-16	0.741831	0.489	0.235	4.60212e-12	Human_IPAH	SELENOW
1.41678e-16	-0.737532	0.627	0.706	4.75159e-12	Human_IPAH	HSP90AB1
1.80094e-16	-1.03672	0.107	0.271	6.04e-12	Human_IPAH	CSRP2
2.17398e-16	0.399213	0.844	0.76	7.29109e-12	Human_IPAH	RPS20
2.21989e-16	0.53438	0.713	0.473	7.44508e-12	Human_IPAH	HLA-DRB1
2.24759e-16	0.519494	0.73	0.56	7.53798e-12	Human_IPAH	RPLP0
3.20284e-16	0.503293	0.435	0.189	1.07417e-11	Human_IPAH	ARL6IP4
4.01247e-16	0.658134	0.374	0.141	1.3457e-11	Human_IPAH	WDR83OS
4.04989e-16	0.687726	0.487	0.253	1.35825e-11	Human_IPAH	RPS27L
4.11076e-16	0.619696	0.296	0.084	1.37867e-11	Human_IPAH	MYADM
4.53072e-16	0.754883	0.177	0.013	1.51951e-11	Human_IPAH	LTBP4
4.8784e-16	0.616115	0.236	0.046	1.63612e-11	Human_IPAH	CD300LG
5.16726e-16	0.612702	0.63	0.427	1.733e-11	Human_IPAH	PPIA
5.5023e-16	0.516838	0.606	0.366	1.84536e-11	Human_IPAH	CAVIN1
5.84566e-16	-0.777575	0.573	0.775	1.96052e-11	Human_IPAH	MT1X
5.99169e-16	0.569755	0.58	0.348	2.00949e-11	Human_IPAH	RHOC
6.75895e-16	0.564136	0.77	0.678	2.26682e-11	Human_IPAH	RPL37
7.34667e-16	0.580737	0.176	0.013	2.46393e-11	Human_IPAH	ARID5B
7.70156e-16	0.739516	0.248	0.056	2.58295e-11	Human_IPAH	PPP1R14A
8.49251e-16	0.717545	0.251	0.059	2.84822e-11	Human_IPAH	NES
1.10806e-15	0.571935	0.49	0.253	3.7162e-11	Human_IPAH	UBL5
1.21136e-15	0.67934	0.652	0.45	4.06265e-11	Human_IPAH	CLIC1
1.21671e-15	0.668942	0.656	0.455	4.08061e-11	Human_IPAH	CALM1
1.22319e-15	0.601188	0.235	0.049	4.10235e-11	Human_IPAH	PAXX
1.43804e-15	0.570544	0.272	0.072	4.82289e-11	Human_IPAH	BANF1
1.55304e-15	-0.428344	0.226	0.448	5.20859e-11	Human_IPAH	IL7R
1.55572e-15	0.647608	0.736	0.555	5.21757e-11	Human_IPAH	HYAL2
1.57182e-15	0.413338	0.623	0.391	5.27157e-11	Human_IPAH	SUMO2
1.74293e-15	0.636947	0.492	0.271	5.84545e-11	Human_IPAH	FOSB
1.93935e-15	0.549068	0.388	0.159	6.50419e-11	Human_IPAH	CHMP2A
2.20637e-15	0.600762	0.342	0.125	7.39972e-11	Human_IPAH	ATP5F1D
2.35343e-15	0.581521	0.498	0.256	7.89293e-11	Human_IPAH	NDUFS5
2.83844e-15	0.489825	0.469	0.235	9.51955e-11	Human_IPAH	GPX4
3.04913e-15	0.623451	0.299	0.095	1.02262e-10	Human_IPAH	FEZ2
3.51433e-15	-0.627205	0.13	0.304	1.17864e-10	Human_IPAH	CD36
3.7332e-15	0.578266	0.316	0.102	1.25204e-10	Human_IPAH	ADAM15
4.61235e-15	0.683293	0.587	0.371	1.54689e-10	Human_IPAH	DSTN
5.0323e-15	0.540715	0.314	0.102	1.68773e-10	Human_IPAH	COX7A1
5.61352e-15	-1.94979	0.142	0.299	1.88266e-10	Human_IPAH	SERPINE1
6.20893e-15	0.635755	0.389	0.164	2.08235e-10	Human_IPAH	ARPC1B
6.78091e-15	0.55425	0.181	0.02	2.27418e-10	Human_IPAH	FAM13C
6.79593e-15	0.596612	0.359	0.143	2.27922e-10	Human_IPAH	FIS1
6.81612e-15	0.573814	0.626	0.43	2.28599e-10	Human_IPAH	COX4I1
7.34042e-15	0.463176	0.252	0.059	2.46183e-10	Human_IPAH	ACTN1
7.54263e-15	-0.452571	0.547	0.721	2.52965e-10	Human_IPAH	CEBPD
8.18275e-15	0.490656	0.315	0.107	2.74433e-10	Human_IPAH	NAA38
8.18631e-15	0.739777	0.758	0.639	2.74553e-10	Human_IPAH	FKBP1A
8.25755e-15	0.604355	0.424	0.197	2.76942e-10	Human_IPAH	FXYD5
9.43161e-15	1.25258	0.158	0.01	3.16317e-10	Human_IPAH	SERPINE2
1.00337e-14	0.52851	0.365	0.146	3.36512e-10	Human_IPAH	EIF3G
1.06569e-14	-0.876671	0.321	0.468	3.57413e-10	Human_IPAH	HSPE1
1.12214e-14	0.543194	0.517	0.297	3.76344e-10	Human_IPAH	EDF1
1.14769e-14	0.568006	0.356	0.141	3.84912e-10	Human_IPAH	EIF3L
1.39013e-14	0.580073	0.321	0.115	4.66221e-10	Human_IPAH	SRSF9
1.51046e-14	0.664231	0.446	0.233	5.06577e-10	Human_IPAH	GNAI2
1.5615e-14	0.505375	0.636	0.44	5.23697e-10	Human_IPAH	PFDN5
1.66924e-14	0.310651	0.383	0.156	5.59828e-10	Human_IPAH	NDUFB2
1.7836e-14	0.934689	0.393	0.182	5.98183e-10	Human_IPAH	ADIRF
2.05072e-14	0.449181	0.414	0.189	6.87772e-10	Human_IPAH	POLR2L
2.06329e-14	0.43798	0.936	0.928	6.91986e-10	Human_IPAH	MT-CYB
2.18967e-14	0.491307	0.293	0.095	7.34371e-10	Human_IPAH	PLA2G16
2.29065e-14	0.571735	0.301	0.102	7.68238e-10	Human_IPAH	C9orf16
2.44361e-14	0.452112	0.308	0.102	8.19538e-10	Human_IPAH	GADD45GIP1
2.45697e-14	0.585912	0.301	0.102	8.24018e-10	Human_IPAH	PKM
2.47284e-14	0.575912	0.348	0.136	8.29341e-10	Human_IPAH	RPL17
2.51287e-14	-0.560903	0.055	0.184	8.42766e-10	Human_IPAH	LYVE1
2.65347e-14	-1.25016	0.072	0.207	8.89921e-10	Human_IPAH	PLAT
2.91104e-14	0.581605	0.667	0.491	9.76305e-10	Human_IPAH	YBX1
3.08175e-14	0.695188	0.17	0.018	1.03356e-09	Human_IPAH	ABCB1
3.55809e-14	-0.468185	0.461	0.611	1.19331e-09	Human_IPAH	DNAJA1
3.69557e-14	0.428106	0.508	0.274	1.23942e-09	Human_IPAH	ATP5MC2
3.86799e-14	0.550396	0.182	0.026	1.29725e-09	Human_IPAH	AIF1L
4.77389e-14	-0.767264	0.237	0.402	1.60107e-09	Human_IPAH	KLF9
5.16968e-14	0.734157	0.356	0.153	1.73381e-09	Human_IPAH	CD34
5.6026e-14	0.664442	0.461	0.24	1.879e-09	Human_IPAH	ECSCR
5.66812e-14	0.729159	0.598	0.394	1.90097e-09	Human_IPAH	DYNLL1
5.71806e-14	-0.760473	0.185	0.35	1.91772e-09	Human_IPAH	IER3
6.28754e-14	0.498834	0.331	0.123	2.10872e-09	Human_IPAH	NDUFB10
6.66056e-14	0.591725	0.276	0.09	2.23382e-09	Human_IPAH	CDC42EP1
6.88518e-14	0.572991	0.287	0.095	2.30915e-09	Human_IPAH	BAX
7.02263e-14	0.541353	0.734	0.588	2.35525e-09	Human_IPAH	CFL1
7.26626e-14	0.378695	0.163	0.015	2.43696e-09	Human_IPAH	FAAP20
7.91445e-14	-0.444649	0.895	0.974	2.65435e-09	Human_IPAH	MT2A
8.00906e-14	0.559517	0.458	0.235	2.68608e-09	Human_IPAH	ATP5PF
8.45804e-14	0.399691	0.595	0.366	2.83666e-09	Human_IPAH	PSMA7
8.55095e-14	0.424871	0.565	0.358	2.86782e-09	Human_IPAH	COX7C
8.95355e-14	0.702341	0.149	0.01	3.00284e-09	Human_IPAH	MPZL2
1.03652e-13	0.549314	0.417	0.199	3.47629e-09	Human_IPAH	TMEM258
1.10532e-13	0.512046	0.487	0.261	3.70703e-09	Human_IPAH	TPI1
1.3576e-13	0.469572	0.473	0.253	4.55313e-09	Human_IPAH	ELOB
1.50818e-13	0.769413	0.527	0.332	5.05814e-09	Human_IPAH	ZFP36L2
1.59062e-13	0.538085	0.272	0.084	5.33463e-09	Human_IPAH	COMT
1.74094e-13	0.441263	0.481	0.253	5.83875e-09	Human_IPAH	YWHAE
1.97882e-13	0.527886	0.395	0.176	6.63655e-09	Human_IPAH	UQCRQ
2.31245e-13	0.858205	0.273	0.092	7.75548e-09	Human_IPAH	BEX5
2.93501e-13	-0.923475	0.073	0.205	9.84344e-09	Human_IPAH	IL1RL1
3.02563e-13	0.48747	0.545	0.33	1.01474e-08	Human_IPAH	NPM1
3.13837e-13	-0.745218	0.085	0.22	1.05255e-08	Human_IPAH	RND1
3.21234e-13	0.550251	0.187	0.033	1.07736e-08	Human_IPAH	IFITM1
3.71909e-13	1.19191	0.375	0.176	1.24731e-08	Human_IPAH	CTGF
4.40329e-13	0.45929	0.178	0.028	1.47678e-08	Human_IPAH	PDGFB
4.47626e-13	0.531773	0.589	0.389	1.50125e-08	Human_IPAH	GUK1
4.69228e-13	0.511648	0.287	0.1	1.5737e-08	Human_IPAH	MRPL20
5.27214e-13	0.507396	0.316	0.12	1.76817e-08	Human_IPAH	BRI3
5.35163e-13	0.511836	0.46	0.253	1.79483e-08	Human_IPAH	CCNI
5.39571e-13	0.660851	0.38	0.176	1.80961e-08	Human_IPAH	TUBA1A
5.51349e-13	0.449754	0.655	0.476	1.84912e-08	Human_IPAH	TAGLN2
6.13791e-13	0.435068	0.493	0.269	2.05853e-08	Human_IPAH	ATP1A1
6.38335e-13	0.450874	0.152	0.015	2.14085e-08	Human_IPAH	PDE2A
7.33406e-13	0.597888	0.204	0.046	2.4597e-08	Human_IPAH	FADS3
7.66374e-13	0.729528	0.319	0.13	2.57027e-08	Human_IPAH	MAST4
8.43662e-13	0.578711	0.356	0.159	2.82947e-08	Human_IPAH	EIF4B
9.63744e-13	0.427911	0.17	0.026	3.2322e-08	Human_IPAH	ACE
9.8919e-13	0.564708	0.36	0.164	3.31755e-08	Human_IPAH	ATP5ME
1.03007e-12	0.564492	0.465	0.256	3.45466e-08	Human_IPAH	CST3
1.09989e-12	0.606433	0.517	0.307	3.68882e-08	Human_IPAH	MYH9
1.1041e-12	0.584255	0.314	0.123	3.70294e-08	Human_IPAH	NAA10
1.12519e-12	0.547563	0.515	0.338	3.77365e-08	Human_IPAH	EIF3E
1.29006e-12	0.50559	0.278	0.095	4.32661e-08	Human_IPAH	MMRN2
1.35549e-12	0.524579	0.533	0.317	4.54605e-08	Human_IPAH	SEC62
1.43976e-12	0.524277	0.528	0.327	4.82866e-08	Human_IPAH	NDUFA4
1.62434e-12	0.547468	0.453	0.243	5.4477e-08	Human_IPAH	BRK1
1.7308e-12	0.843737	0.373	0.176	5.80476e-08	Human_IPAH	ID2
1.76081e-12	0.545313	0.315	0.128	5.90539e-08	Human_IPAH	ATP5PD
1.82418e-12	0.587262	0.138	0.01	6.11793e-08	Human_IPAH	CLIC3
2.01114e-12	-0.538013	0.52	0.647	6.74495e-08	Human_IPAH	BTG1
2.23054e-12	0.497355	0.132	0.008	7.48078e-08	Human_IPAH	JAG2
2.40748e-12	0.4847	0.552	0.343	8.07419e-08	Human_IPAH	COX7A2
2.69194e-12	0.46312	0.214	0.056	9.02824e-08	Human_IPAH	STUB1
2.76572e-12	0.520241	0.529	0.312	9.27568e-08	Human_IPAH	EIF4G2
2.81726e-12	0.467271	0.308	0.118	9.44852e-08	Human_IPAH	COX7A2L
3.07544e-12	0.516873	0.242	0.074	1.03144e-07	Human_IPAH	TM4SF18
3.10439e-12	0.529358	0.378	0.176	1.04115e-07	Human_IPAH	SNHG7
3.46093e-12	0.511846	0.222	0.061	1.16073e-07	Human_IPAH	ROMO1
3.79431e-12	0.469268	0.439	0.238	1.27254e-07	Human_IPAH	KTN1
3.81752e-12	0.416613	0.253	0.079	1.28032e-07	Human_IPAH	KRTCAP2
4.01812e-12	0.521256	0.518	0.322	1.3476e-07	Human_IPAH	SLC25A3
4.87466e-12	0.44438	0.394	0.189	1.63486e-07	Human_IPAH	NEDD8
5.7769e-12	0.409332	0.366	0.161	1.93746e-07	Human_IPAH	CAPZB
6.15994e-12	0.473115	0.371	0.174	2.06592e-07	Human_IPAH	ENO1
6.37068e-12	0.514266	0.317	0.13	2.1366e-07	Human_IPAH	APOLD1
7.13715e-12	0.596478	0.509	0.317	2.39366e-07	Human_IPAH	ATP1B3
7.3471e-12	0.550579	0.371	0.182	2.46407e-07	Human_IPAH	ACTN4
7.72489e-12	0.474119	0.322	0.136	2.59077e-07	Human_IPAH	ATP5IF1
7.95256e-12	0.421932	0.147	0.018	2.66713e-07	Human_IPAH	PHLDA3
8.12838e-12	0.518039	0.145	0.018	2.72609e-07	Human_IPAH	HTRA1
8.34136e-12	0.537703	0.495	0.299	2.79753e-07	Human_IPAH	SLC25A6
8.73976e-12	0.621331	0.33	0.148	2.93114e-07	Human_IPAH	GATA2
9.08336e-12	-0.466218	0.17	0.33	3.04638e-07	Human_IPAH	NNMT
9.30767e-12	0.403574	0.213	0.056	3.1216e-07	Human_IPAH	CTSH
1.01257e-11	0.449907	0.285	0.107	3.39595e-07	Human_IPAH	PRDX2
1.02694e-11	0.65661	0.201	0.051	3.44417e-07	Human_IPAH	SORBS2
1.04337e-11	0.424949	0.423	0.212	3.49926e-07	Human_IPAH	UQCR11
1.14245e-11	0.465245	0.37	0.169	3.83154e-07	Human_IPAH	PSMB5
1.14598e-11	0.484705	0.746	0.596	3.84337e-07	Human_IPAH	MYL12B
1.1807e-11	0.550547	0.323	0.136	3.95984e-07	Human_IPAH	EIF5B
1.28803e-11	-1.51004	0.178	0.317	4.3198e-07	Human_IPAH	CSF3
1.36037e-11	0.641852	0.264	0.097	4.56242e-07	Human_IPAH	PLXNA2
1.4022e-11	0.428829	0.273	0.1	4.70268e-07	Human_IPAH	TBCB
1.65156e-11	0.403559	0.812	0.696	5.539e-07	Human_IPAH	IFITM2
1.68911e-11	0.372133	0.262	0.09	5.66495e-07	Human_IPAH	SNRPD1
1.75273e-11	0.400089	0.274	0.1	5.8783e-07	Human_IPAH	PHPT1
1.82153e-11	0.360719	0.227	0.066	6.10906e-07	Human_IPAH	ATP5MC1
1.85667e-11	0.710545	0.293	0.123	6.22691e-07	Human_IPAH	PLS3
1.89076e-11	0.604817	0.475	0.289	6.34124e-07	Human_IPAH	TPM3
1.95563e-11	0.323404	0.151	0.023	6.55879e-07	Human_IPAH	TXNL4A
2.07715e-11	0.576727	0.413	0.22	6.96636e-07	Human_IPAH	CLIC4
2.07894e-11	0.382309	0.454	0.253	6.97234e-07	Human_IPAH	OST4
2.33309e-11	0.421267	0.276	0.105	7.82472e-07	Human_IPAH	NDUFB7
2.39932e-11	0.513183	0.464	0.266	8.04684e-07	Human_IPAH	CDH5
2.40749e-11	0.544799	0.385	0.192	8.07425e-07	Human_IPAH	MTDH
2.51673e-11	0.341728	0.316	0.128	8.44061e-07	Human_IPAH	CMPK1
2.81122e-11	0.476848	0.264	0.097	9.42828e-07	Human_IPAH	RNF145
3.3357e-11	0.431627	0.175	0.038	1.11873e-06	Human_IPAH	MDK
3.40447e-11	0.32074	0.24	0.077	1.14179e-06	Human_IPAH	DRAP1
3.49845e-11	0.419505	0.667	0.458	1.17331e-06	Human_IPAH	EGFL7
3.52902e-11	0.678418	0.289	0.12	1.18356e-06	Human_IPAH	PALMD
4.15614e-11	0.379874	0.263	0.097	1.39388e-06	Human_IPAH	CTSB
4.15932e-11	0.497554	0.283	0.11	1.39495e-06	Human_IPAH	AURKAIP1
4.25569e-11	0.545864	0.272	0.105	1.42727e-06	Human_IPAH	APRT
4.48515e-11	-0.583208	0.094	0.223	1.50423e-06	Human_IPAH	SLPI
4.88577e-11	0.409615	0.138	0.018	1.63859e-06	Human_IPAH	PARP1
5.05818e-11	0.414838	0.221	0.069	1.69641e-06	Human_IPAH	NUDT14
5.07632e-11	0.428329	0.119	0.008	1.7025e-06	Human_IPAH	LPCAT2
5.12286e-11	0.387812	0.377	0.182	1.7181e-06	Human_IPAH	ATP5PO
5.34877e-11	0.466163	0.522	0.338	1.79387e-06	Human_IPAH	EEF1B2
5.8176e-11	0.253901	0.547	0.348	1.95111e-06	Human_IPAH	TMA7
6.16074e-11	0.443289	0.372	0.179	2.06619e-06	Human_IPAH	SNRPD2
7.27216e-11	0.383505	0.37	0.179	2.43894e-06	Human_IPAH	ERH
7.67304e-11	0.265038	0.171	0.036	2.57339e-06	Human_IPAH	SYNPO
7.70676e-11	0.312953	0.212	0.061	2.58469e-06	Human_IPAH	TOMM22
7.8968e-11	0.448368	0.146	0.023	2.64843e-06	Human_IPAH	RBP7
8.07768e-11	0.541815	0.414	0.23	2.70909e-06	Human_IPAH	MRPL33
8.575e-11	0.300666	0.243	0.084	2.87588e-06	Human_IPAH	HNRNPD
8.92444e-11	0.420433	0.279	0.11	2.99308e-06	Human_IPAH	PRKAR1A
9.64022e-11	-0.5827	0.13	0.261	3.23314e-06	Human_IPAH	SSH1
1.01652e-10	-0.809088	0.393	0.517	3.40919e-06	Human_IPAH	TXNIP
1.04393e-10	0.471256	0.29	0.12	3.50112e-06	Human_IPAH	SCP2
1.05896e-10	1.33209	0.268	0.123	3.55154e-06	Human_IPAH	RGS5
1.15937e-10	0.437634	0.32	0.138	3.8883e-06	Human_IPAH	TUFM
1.19215e-10	0.35359	0.207	0.059	3.99823e-06	Human_IPAH	NHP2
1.23987e-10	0.595537	0.593	0.435	4.15827e-06	Human_IPAH	LGALS1
1.24481e-10	0.397081	0.219	0.069	4.17483e-06	Human_IPAH	EPHX1
1.28689e-10	0.34621	0.125	0.013	4.31598e-06	Human_IPAH	ZNF580
1.31893e-10	0.581337	0.165	0.036	4.42342e-06	Human_IPAH	GJA4
1.35189e-10	0.72319	0.644	0.468	4.53398e-06	Human_IPAH	CLEC14A
1.37876e-10	-0.341372	0.035	0.125	4.62408e-06	Human_IPAH	MEIS2
1.46259e-10	0.328502	0.738	0.629	4.90523e-06	Human_IPAH	BTF3
1.4672e-10	0.41597	0.263	0.102	4.92071e-06	Human_IPAH	ATP5MF
1.49485e-10	0.488954	0.377	0.194	5.01343e-06	Human_IPAH	CMTM8
1.71881e-10	0.441693	0.48	0.286	5.76455e-06	Human_IPAH	TUBB
1.7985e-10	0.376643	0.196	0.056	6.0318e-06	Human_IPAH	FLYWCH2
1.84589e-10	-0.367078	0.96	0.977	6.19076e-06	Human_IPAH	FTH1
1.85222e-10	0.371281	0.323	0.146	6.21197e-06	Human_IPAH	ADRM1
1.99215e-10	0.456346	0.327	0.151	6.68127e-06	Human_IPAH	ARL2
2.22037e-10	0.393071	0.197	0.056	7.44667e-06	Human_IPAH	CAPNS1
2.54917e-10	0.360984	0.28	0.113	8.5494e-06	Human_IPAH	MINOS1
2.70511e-10	0.484171	0.259	0.1	9.07238e-06	Human_IPAH	MAP3K11
2.85118e-10	0.314053	0.164	0.036	9.5623e-06	Human_IPAH	PKN1
3.20425e-10	0.290823	0.121	0.013	1.07464e-05	Human_IPAH	SLC25A11
3.77891e-10	0.354588	0.11	0.008	1.26737e-05	Human_IPAH	MALL
3.90564e-10	0.364266	0.239	0.084	1.30987e-05	Human_IPAH	POLE4
3.98667e-10	0.339335	0.162	0.036	1.33705e-05	Human_IPAH	TRIOBP
4.0525e-10	-0.684081	0.576	0.673	1.35913e-05	Human_IPAH	RTN4
4.30385e-10	0.465807	0.434	0.243	1.44343e-05	Human_IPAH	RABAC1
4.51162e-10	0.412654	0.317	0.148	1.51311e-05	Human_IPAH	RAD23A
4.54562e-10	0.423154	0.109	0.008	1.52451e-05	Human_IPAH	MAP1B
4.56914e-10	-0.505859	0.968	0.928	1.5324e-05	Human_IPAH	MALAT1
4.59979e-10	0.44393	0.429	0.235	1.54268e-05	Human_IPAH	RBM3
4.88969e-10	0.490526	0.363	0.182	1.63991e-05	Human_IPAH	CSDE1
4.94392e-10	0.250461	0.109	0.008	1.65809e-05	Human_IPAH	NME4
4.9942e-10	0.477134	0.5	0.332	1.67495e-05	Human_IPAH	CD93
5.04072e-10	0.466027	0.233	0.084	1.69056e-05	Human_IPAH	CCT7
5.29893e-10	0.464909	0.354	0.176	1.77716e-05	Human_IPAH	DYNLRB1
5.89288e-10	0.852126	0.218	0.074	1.97635e-05	Human_IPAH	CLU
5.92543e-10	0.369137	0.276	0.113	1.98727e-05	Human_IPAH	NDUFS6
6.61159e-10	0.441025	0.263	0.11	2.2174e-05	Human_IPAH	MZT2B
6.74976e-10	-0.486241	0.47	0.598	2.26374e-05	Human_IPAH	CDKN1A
7.14176e-10	0.304388	0.15	0.031	2.3952e-05	Human_IPAH	CTSZ
7.34524e-10	0.53871	0.406	0.233	2.46345e-05	Human_IPAH	NUCKS1
7.69521e-10	0.364825	0.939	0.898	2.58082e-05	Human_IPAH	IFITM3
7.95368e-10	0.362851	0.421	0.235	2.66751e-05	Human_IPAH	COX6B1
8.63935e-10	0.341666	0.158	0.036	2.89747e-05	Human_IPAH	MAP4K4
8.63971e-10	0.401095	0.426	0.243	2.89759e-05	Human_IPAH	UQCRH
9.86199e-10	0.341611	0.171	0.043	3.30751e-05	Human_IPAH	ARF5
1.01128e-09	-2.31335	0.112	0.01	3.39162e-05	Human_IPAH	HBA2
1.01439e-09	0.412101	0.204	0.066	3.40205e-05	Human_IPAH	RAB11B
1.09874e-09	-0.502577	0.226	0.355	3.68495e-05	Human_IPAH	BAG3
1.10537e-09	0.489242	0.312	0.148	3.70719e-05	Human_IPAH	SPCS1
1.16747e-09	0.350301	0.197	0.061	3.91546e-05	Human_IPAH	RAB6A
1.19529e-09	0.35056	0.179	0.049	4.00877e-05	Human_IPAH	IRF2BPL
1.2114e-09	0.378274	0.311	0.143	4.0628e-05	Human_IPAH	ATP5F1A
1.2237e-09	0.400452	0.214	0.072	4.10405e-05	Human_IPAH	DPP7
1.27511e-09	0.409307	0.225	0.082	4.27646e-05	Human_IPAH	SMAD6
1.28807e-09	0.566269	0.447	0.269	4.31993e-05	Human_IPAH	PODXL
1.37702e-09	0.361731	0.282	0.123	4.61825e-05	Human_IPAH	NDUFB1
1.39879e-09	0.319261	0.449	0.261	4.69127e-05	Human_IPAH	SLC2A3
1.40339e-09	0.429518	0.242	0.095	4.7067e-05	Human_IPAH	CBX3
1.48268e-09	0.418958	0.324	0.156	4.97263e-05	Human_IPAH	ATP5F1C
1.52189e-09	-0.666826	0.197	0.325	5.1041e-05	Human_IPAH	FKBP5
1.54402e-09	0.323091	0.158	0.038	5.17835e-05	Human_IPAH	MAP1LC3A
1.72669e-09	-0.425942	0.478	0.606	5.79097e-05	Human_IPAH	PPP1R15A
1.8266e-09	0.510709	0.322	0.159	6.12606e-05	Human_IPAH	ARHGDIB
2.05721e-09	0.39017	0.254	0.105	6.89946e-05	Human_IPAH	LSM7
2.09927e-09	0.349249	0.938	0.949	7.04054e-05	Human_IPAH	MT-CO3
2.12091e-09	0.476764	0.457	0.274	7.1131e-05	Human_IPAH	YWHAB
2.22848e-09	0.390896	0.193	0.061	7.47389e-05	Human_IPAH	HNRNPAB
2.28814e-09	0.891853	0.111	0.013	7.67395e-05	Human_IPAH	SELE
2.36542e-09	0.349154	0.21	0.072	7.93316e-05	Human_IPAH	CEBPG
2.38562e-09	0.312032	0.41	0.22	8.00088e-05	Human_IPAH	SFTPC
2.39295e-09	0.463931	0.164	0.043	8.02547e-05	Human_IPAH	LYL1
2.39576e-09	0.413188	0.397	0.22	8.03489e-05	Human_IPAH	TRMT112
2.57481e-09	0.25387	0.184	0.054	8.63538e-05	Human_IPAH	ABHD17A
2.61123e-09	0.334504	0.211	0.074	8.75753e-05	Human_IPAH	MAPK3
2.62108e-09	-0.383936	0.102	0.22	8.79059e-05	Human_IPAH	LACTB
2.62381e-09	0.36485	0.275	0.118	8.79974e-05	Human_IPAH	TCEAL4
2.7017e-09	0.50176	0.247	0.1	9.06095e-05	Human_IPAH	ITGA10
2.7842e-09	0.450214	0.234	0.092	9.33765e-05	Human_IPAH	IER3IP1
2.79891e-09	0.395674	0.687	0.529	9.38699e-05	Human_IPAH	STOM
2.87778e-09	0.332821	0.201	0.066	9.6515e-05	Human_IPAH	TAX1BP3
2.89897e-09	0.456085	0.227	0.087	9.72256e-05	Human_IPAH	OCIAD2
2.92854e-09	0.33366	0.166	0.043	9.82173e-05	Human_IPAH	MRPL17
3.10465e-09	0.255684	0.101	0.008	0.000104124	Human_IPAH	FAM69B
3.37323e-09	0.551729	0.328	0.166	0.000113131	Human_IPAH	AP1S2
3.45927e-09	0.396716	0.17	0.049	0.000116017	Human_IPAH	SNRPC
3.48813e-09	0.380253	0.209	0.074	0.000116985	Human_IPAH	VKORC1
3.54883e-09	0.301307	0.147	0.033	0.000119021	Human_IPAH	RFLNB
3.57269e-09	0.414003	0.435	0.253	0.000119821	Human_IPAH	ATP5F1B
3.67105e-09	-0.63198	0.262	0.389	0.00012312	Human_IPAH	PHLDA1
3.71371e-09	0.2957	0.146	0.033	0.00012455	Human_IPAH	C7orf50
3.85562e-09	0.725314	0.149	0.036	0.00012931	Human_IPAH	GJA5
4.02095e-09	0.356741	0.428	0.248	0.000134855	Human_IPAH	DAD1
4.02858e-09	0.32621	0.11	0.013	0.00013511	Human_IPAH	MRPL12
4.10969e-09	0.325605	0.625	0.455	0.000137831	Human_IPAH	MT-ND5
4.20179e-09	0.303214	0.115	0.015	0.00014092	Human_IPAH	SRM
4.23191e-09	0.418726	0.182	0.056	0.00014193	Human_IPAH	SLC12A2
4.25883e-09	0.352146	0.34	0.169	0.000142833	Human_IPAH	NDUFB9
4.38138e-09	0.350963	0.109	0.013	0.000146943	Human_IPAH	LTBP3
4.5117e-09	0.374531	0.223	0.082	0.000151313	Human_IPAH	TMEM9B
4.52189e-09	0.341907	0.439	0.263	0.000151655	Human_IPAH	COMMD6
4.55027e-09	0.331416	0.258	0.107	0.000152607	Human_IPAH	VDAC1
4.98799e-09	0.312327	0.385	0.21	0.000167287	Human_IPAH	COX17
5.2022e-09	0.481461	0.333	0.174	0.000174471	Human_IPAH	TMEM219
5.2295e-09	0.255431	0.237	0.092	0.000175387	Human_IPAH	SDF4
5.26351e-09	0.423843	0.179	0.056	0.000176528	Human_IPAH	MLEC
5.40932e-09	0.515426	0.714	0.581	0.000181418	Human_IPAH	TUBA1B
5.62384e-09	0.45684	0.255	0.11	0.000188612	Human_IPAH	ARL6IP5
5.73644e-09	0.397562	0.49	0.312	0.000192389	Human_IPAH	ATP5MG
5.75928e-09	0.442993	0.281	0.13	0.000193155	Human_IPAH	NRN1
5.87129e-09	0.461304	0.396	0.22	0.000196911	Human_IPAH	RAB5C
5.98056e-09	0.51293	0.571	0.425	0.000200576	Human_IPAH	SNX3
6.0876e-09	0.436101	0.18	0.056	0.000204166	Human_IPAH	ATF6B
6.10326e-09	0.371116	0.117	0.018	0.000204691	Human_IPAH	DBN1
6.34748e-09	0.348273	0.355	0.182	0.000212882	Human_IPAH	GNB2
7.11065e-09	0.283997	0.267	0.118	0.000238477	Human_IPAH	SNRPE
7.22842e-09	0.4302	0.255	0.11	0.000242427	Human_IPAH	ARPC1A
7.50504e-09	0.265379	0.194	0.064	0.000251704	Human_IPAH	LSM4
7.86842e-09	0.351037	0.324	0.161	0.000263891	Human_IPAH	BCAP31
7.87284e-09	0.325727	0.184	0.059	0.000264039	Human_IPAH	WNK1
8.31655e-09	0.324671	0.264	0.113	0.00027892	Human_IPAH	RNPS1
8.36172e-09	0.445658	0.373	0.205	0.000280435	Human_IPAH	PKIG
8.50723e-09	0.52463	0.44	0.279	0.000285315	Human_IPAH	S100A16
8.69882e-09	0.440872	0.261	0.113	0.000291741	Human_IPAH	TOMM20
8.77243e-09	0.516087	0.218	0.084	0.00029421	Human_IPAH	TMEM243
8.96848e-09	-0.575988	0.264	0.386	0.000300785	Human_IPAH	XBP1
9.24137e-09	0.371297	0.311	0.151	0.000309937	Human_IPAH	WDR1
9.53963e-09	0.372904	0.15	0.038	0.00031994	Human_IPAH	TBC1D1
9.94136e-09	0.366189	0.289	0.138	0.000333413	Human_IPAH	KANK3
9.99917e-09	0.294821	0.219	0.082	0.000335352	Human_IPAH	NDUFB3
1.02216e-08	0.318064	0.31	0.148	0.000342812	Human_IPAH	EIF3D
1.04118e-08	-0.387089	0.054	0.143	0.000349192	Human_IPAH	SPRY4
1.08156e-08	0.419874	0.173	0.054	0.000362735	Human_IPAH	MIER2
1.08429e-08	0.440749	0.371	0.21	0.000363649	Human_IPAH	SNRPB
1.13369e-08	0.32698	0.204	0.074	0.000380216	Human_IPAH	FOXN3
1.13507e-08	0.39005	0.291	0.136	0.000380679	Human_IPAH	NDUFC1
1.13812e-08	0.283489	0.167	0.049	0.000381703	Human_IPAH	TMEM256
1.15031e-08	0.410552	0.503	0.325	0.00038579	Human_IPAH	COX6A1
1.15589e-08	-0.51412	0.189	0.315	0.000387661	Human_IPAH	CLEC2B
1.15659e-08	0.339829	0.303	0.146	0.000387897	Human_IPAH	SSU72
1.1568e-08	0.369188	0.306	0.148	0.000387967	Human_IPAH	RANBP1
1.16229e-08	0.431193	0.188	0.064	0.000389808	Human_IPAH	FLNA
1.20565e-08	0.474322	0.262	0.118	0.000404352	Human_IPAH	SLIRP
1.21911e-08	0.339706	0.145	0.036	0.000408866	Human_IPAH	GATA2-AS1
1.22122e-08	0.339407	0.219	0.084	0.000409572	Human_IPAH	ARL2BP
1.22729e-08	0.348326	0.163	0.046	0.000411607	Human_IPAH	METTL26
1.24676e-08	0.391007	0.225	0.087	0.000418138	Human_IPAH	TMEM30A
1.27097e-08	0.433802	0.777	0.68	0.00042626	Human_IPAH	MYL12A
1.2939e-08	0.308543	0.218	0.082	0.000433949	Human_IPAH	NDUFA2
1.29436e-08	0.366279	0.239	0.097	0.000434101	Human_IPAH	NDUFA13
1.30568e-08	-0.408674	0.447	0.565	0.000437901	Human_IPAH	IL32
1.37514e-08	0.414627	0.375	0.205	0.000461193	Human_IPAH	NDUFB4
1.42076e-08	0.324805	0.511	0.335	0.000476493	Human_IPAH	COX6C
1.51925e-08	0.294457	0.16	0.046	0.000509526	Human_IPAH	TMEM160
1.53139e-08	0.311779	0.762	0.683	0.000513598	Human_IPAH	RAC1
1.54199e-08	0.400314	0.934	0.939	0.000517152	Human_IPAH	MT-ND4
1.56234e-08	0.71628	0.37	0.217	0.000523979	Human_IPAH	CTNNAL1
1.56869e-08	0.307723	0.241	0.1	0.000526109	Human_IPAH	OSTF1
1.63247e-08	0.287597	0.136	0.031	0.000547499	Human_IPAH	SMIM37
1.63597e-08	0.496386	0.414	0.248	0.00054867	Human_IPAH	MGST3
1.67289e-08	0.360802	0.269	0.123	0.000561053	Human_IPAH	NDUFAF3
1.7071e-08	0.329167	0.158	0.046	0.000572526	Human_IPAH	ERF
1.70926e-08	0.340031	0.147	0.038	0.000573252	Human_IPAH	EPHB4
1.75585e-08	0.390256	0.168	0.051	0.000588877	Human_IPAH	HSD17B10
1.99201e-08	0.380851	0.217	0.084	0.000668081	Human_IPAH	UBE2I
1.99588e-08	0.506594	0.692	0.586	0.000669377	Human_IPAH	JUN
2.01903e-08	0.372465	0.424	0.256	0.000677143	Human_IPAH	TMBIM4
2.08597e-08	0.451675	0.187	0.064	0.000699592	Human_IPAH	SEMA3G
2.09946e-08	0.317366	0.337	0.174	0.000704115	Human_IPAH	PRDX5
2.14428e-08	0.400207	0.133	0.031	0.000719147	Human_IPAH	PRKAR2A
2.18306e-08	0.375326	0.36	0.192	0.000732156	Human_IPAH	ISCU
2.19231e-08	0.271205	0.188	0.064	0.000735258	Human_IPAH	MRPL52
2.35367e-08	0.310289	0.139	0.033	0.000789373	Human_IPAH	PRDX4
2.37089e-08	0.471051	0.532	0.353	0.00079515	Human_IPAH	ITGB1
2.41027e-08	0.315009	0.2	0.074	0.000808357	Human_IPAH	EI24
2.42147e-08	-0.719288	0.156	0.271	0.000812111	Human_IPAH	ITGA1
2.53634e-08	0.400647	0.507	0.35	0.000850636	Human_IPAH	TOMM7
2.57976e-08	-0.670564	0.201	0.315	0.0008652	Human_IPAH	HSPD1
2.62989e-08	0.26719	0.19	0.066	0.000882012	Human_IPAH	MRPL57
2.67562e-08	0.289341	0.101	0.013	0.000897348	Human_IPAH	URM1
2.69606e-08	-0.42154	0.073	0.169	0.000904205	Human_IPAH	B3GNT5
2.79579e-08	0.520998	0.475	0.33	0.000937652	Human_IPAH	COX5B
2.80646e-08	-0.529569	0.281	0.396	0.000941231	Human_IPAH	MAFF
2.80962e-08	0.322292	0.325	0.169	0.000942291	Human_IPAH	COX5A
2.83554e-08	0.283324	0.11	0.018	0.000950982	Human_IPAH	PINK1
2.88258e-08	0.419101	0.276	0.136	0.000966758	Human_IPAH	CRK
2.88754e-08	0.353566	0.246	0.107	0.000968422	Human_IPAH	IQGAP1
2.89246e-08	0.469522	0.215	0.087	0.000970073	Human_IPAH	UTRN
2.96374e-08	0.306571	0.123	0.026	0.00099398	Human_IPAH	TRIM8
3.01379e-08	0.331465	0.338	0.179	0.00101076	Human_IPAH	HMGN1
3.14714e-08	-0.933185	0.111	0.217	0.00105549	Human_IPAH	DNASE1L3
3.15878e-08	0.253021	0.904	0.905	0.00105939	Human_IPAH	MT-ND1
3.20604e-08	0.345257	0.115	0.02	0.00107524	Human_IPAH	HIP1R
3.32618e-08	0.323107	0.245	0.107	0.00111553	Human_IPAH	LSM3
3.33799e-08	0.306923	0.133	0.031	0.0011195	Human_IPAH	EBNA1BP2
3.42854e-08	0.293059	0.149	0.041	0.00114986	Human_IPAH	ALG5
3.57697e-08	0.437529	0.411	0.243	0.00119964	Human_IPAH	SARAF
4.00179e-08	0.252402	0.237	0.097	0.00134212	Human_IPAH	TUBB6
4.0313e-08	0.437183	0.214	0.087	0.00135202	Human_IPAH	PCDH1
4.12578e-08	0.344425	0.28	0.133	0.0013837	Human_IPAH	SRI
4.13728e-08	0.414193	0.393	0.233	0.00138756	Human_IPAH	WWTR1
4.14705e-08	0.418089	0.3	0.153	0.00139084	Human_IPAH	ROBO4
4.35976e-08	0.277846	0.128	0.028	0.00146218	Human_IPAH	2009-09-01
4.49224e-08	0.314778	0.191	0.069	0.00150661	Human_IPAH	PITPNC1
4.55377e-08	0.347416	0.242	0.105	0.00152724	Human_IPAH	BLOC1S1
4.60429e-08	0.372632	0.268	0.125	0.00154419	Human_IPAH	AKAP13
4.73041e-08	0.330801	0.393	0.225	0.00158648	Human_IPAH	NDUFC2
4.86508e-08	0.282376	0.169	0.054	0.00163165	Human_IPAH	ETFB
4.96233e-08	0.346537	0.213	0.084	0.00166426	Human_IPAH	COX14
5.00743e-08	0.260213	0.291	0.138	0.00167939	Human_IPAH	ANAPC11
5.01707e-08	0.289778	0.188	0.066	0.00168262	Human_IPAH	PAK2
5.11999e-08	0.507937	0.64	0.499	0.00171714	Human_IPAH	BST2
5.35446e-08	0.334348	0.258	0.12	0.00179578	Human_IPAH	PPP1CA
5.46655e-08	0.333596	0.251	0.113	0.00183337	Human_IPAH	RTF1
5.5541e-08	0.353761	0.141	0.038	0.00186273	Human_IPAH	RNF167
5.61043e-08	0.278797	0.369	0.207	0.00188163	Human_IPAH	PSMA4
5.86061e-08	0.289764	0.134	0.033	0.00196553	Human_IPAH	STX10
5.92398e-08	0.288178	0.146	0.041	0.00198679	Human_IPAH	CFAP36
6.02518e-08	0.27211	0.112	0.02	0.00202073	Human_IPAH	NME1
6.03573e-08	0.33411	0.197	0.077	0.00202426	Human_IPAH	PHF14
6.34293e-08	0.351648	0.254	0.115	0.00212729	Human_IPAH	COPS6
6.36271e-08	0.486984	0.351	0.199	0.00213392	Human_IPAH	APLP2
6.41825e-08	0.374862	0.202	0.079	0.00215255	Human_IPAH	SH2D3C
6.69206e-08	0.437422	0.274	0.133	0.00224438	Human_IPAH	SYNGR2
6.69621e-08	0.379158	0.309	0.161	0.00224578	Human_IPAH	RAP1A
6.95457e-08	0.264223	0.102	0.015	0.00233242	Human_IPAH	ZHX1
6.96371e-08	0.275362	0.129	0.031	0.00233549	Human_IPAH	LAGE3
7.44918e-08	0.380847	0.617	0.448	0.00249831	Human_IPAH	CALM2
7.45903e-08	0.319405	0.119	0.026	0.00250161	Human_IPAH	FAM114A1
7.69848e-08	0.338543	0.264	0.125	0.00258192	Human_IPAH	SIVA1
7.69927e-08	0.441201	0.216	0.092	0.00258218	Human_IPAH	FSCN1
7.71999e-08	0.262334	0.168	0.054	0.00258913	Human_IPAH	CNPY2
7.96085e-08	0.360323	0.22	0.092	0.00266991	Human_IPAH	POLR2F
8.05483e-08	0.387665	0.508	0.343	0.00270143	Human_IPAH	SH3BGRL3
8.22453e-08	0.308215	0.169	0.056	0.00275834	Human_IPAH	SMARCA2
8.24819e-08	0.344715	0.256	0.12	0.00276628	Human_IPAH	AHNAK
8.28362e-08	0.31581	0.234	0.102	0.00277816	Human_IPAH	EIF3A
8.52737e-08	0.339629	0.41	0.243	0.00285991	Human_IPAH	HNRNPA0
8.53557e-08	0.314017	0.32	0.166	0.00286266	Human_IPAH	NDFIP1
8.58847e-08	0.375788	0.385	0.22	0.0028804	Human_IPAH	TMEM123
8.66707e-08	-0.768463	0.706	0.78	0.00290676	Human_IPAH	DUSP1
9.41409e-08	0.380923	0.384	0.225	0.0031573	Human_IPAH	SRP9
9.49816e-08	0.499274	0.266	0.136	0.00318549	Human_IPAH	FOXP1
9.58778e-08	0.282453	0.115	0.023	0.00321555	Human_IPAH	SMARCA4
9.61239e-08	0.387651	0.254	0.118	0.0032238	Human_IPAH	NOL7
9.64629e-08	0.326065	0.154	0.049	0.00323517	Human_IPAH	PDLIM7
9.7943e-08	0.342243	0.276	0.133	0.00328481	Human_IPAH	COPS9
9.8654e-08	-0.49538	0.033	0.102	0.00330866	Human_IPAH	WFDC1
9.90763e-08	0.389398	0.307	0.159	0.00332282	Human_IPAH	PCNP
1.00057e-07	0.322991	0.127	0.031	0.00335572	Human_IPAH	YIF1A
1.04597e-07	0.32528	0.309	0.159	0.00350797	Human_IPAH	VAMP2
1.10771e-07	0.329289	0.185	0.069	0.00371504	Human_IPAH	RNASEH2C
1.11238e-07	0.321639	0.186	0.069	0.0037307	Human_IPAH	IRF2BP2
1.16074e-07	0.348033	0.252	0.118	0.00389289	Human_IPAH	CANX
1.16108e-07	0.361322	0.311	0.164	0.00389403	Human_IPAH	JAM2
1.19802e-07	0.259531	0.109	0.02	0.0040179	Human_IPAH	CSGALNACT1
1.23004e-07	0.330136	0.181	0.066	0.00412532	Human_IPAH	DNAJC15
1.30973e-07	0.331334	0.13	0.033	0.00439258	Human_IPAH	TMX2
1.33953e-07	0.321977	0.153	0.049	0.00449252	Human_IPAH	ERLEC1
1.3452e-07	0.508421	0.244	0.115	0.00451152	Human_IPAH	ITGA6
1.37197e-07	0.290345	0.126	0.031	0.00460133	Human_IPAH	C19orf24
1.38749e-07	0.538483	0.197	0.082	0.00465335	Human_IPAH	LIMCH1
1.48141e-07	0.330091	0.17	0.059	0.00496837	Human_IPAH	TM9SF2
1.49246e-07	0.303432	0.235	0.105	0.00500542	Human_IPAH	TGOLN2
1.54449e-07	0.333849	0.237	0.105	0.00517992	Human_IPAH	TNS2
1.5451e-07	0.276453	0.317	0.166	0.00518194	Human_IPAH	CD81
1.56059e-07	0.309006	0.179	0.066	0.00523392	Human_IPAH	TM9SF3
1.60392e-07	0.301919	0.446	0.286	0.00537924	Human_IPAH	GABARAPL2
1.61465e-07	0.319237	0.184	0.069	0.0054152	Human_IPAH	ZNF428
1.63499e-07	0.419994	0.404	0.246	0.00548344	Human_IPAH	CD151
1.63787e-07	0.262653	0.137	0.038	0.00549309	Human_IPAH	ASS1
1.77266e-07	-0.562117	0.104	0.202	0.00594514	Human_IPAH	PRDM1
1.78497e-07	0.376985	0.398	0.233	0.00598643	Human_IPAH	RRBP1
1.84594e-07	0.347332	0.12	0.028	0.00619091	Human_IPAH	CLDN11
1.88307e-07	0.376061	0.155	0.051	0.00631544	Human_IPAH	E2F4
1.89833e-07	0.29318	0.161	0.054	0.00636663	Human_IPAH	PSMD2
1.92041e-07	0.28609	0.138	0.038	0.00644066	Human_IPAH	MRPL28
1.98899e-07	0.292825	0.193	0.074	0.00667069	Human_IPAH	NAA20
2.13441e-07	0.306327	0.248	0.118	0.00715838	Human_IPAH	EIF4H
2.19201e-07	0.402658	0.682	0.55	0.00735156	Human_IPAH	PECAM1
2.25826e-07	0.393113	0.241	0.115	0.00757377	Human_IPAH	RNF115
2.29049e-07	0.280934	0.244	0.113	0.00768184	Human_IPAH	UXT
2.29239e-07	0.327643	0.569	0.404	0.00768823	Human_IPAH	SKP1
2.29418e-07	0.42343	0.431	0.274	0.00769423	Human_IPAH	NFIB
2.29713e-07	0.436409	0.488	0.338	0.00770413	Human_IPAH	ATP6V0E1
2.30671e-07	0.370182	0.32	0.174	0.00773624	Human_IPAH	PRELID1
2.31035e-07	0.264702	0.178	0.066	0.00774846	Human_IPAH	CALU
2.35078e-07	-0.612675	0.378	0.465	0.00788403	Human_IPAH	PNRC1
2.38323e-07	0.250548	0.157	0.051	0.00799288	Human_IPAH	ABCE1
2.4096e-07	0.256774	0.152	0.049	0.00808132	Human_IPAH	NPR1
2.42542e-07	0.423793	0.15	0.049	0.00813438	Human_IPAH	ADD3
2.46574e-07	0.395924	0.248	0.12	0.00826959	Human_IPAH	KIAA0355
2.46798e-07	0.292146	0.214	0.09	0.0082771	Human_IPAH	HADHA
2.50586e-07	0.454812	0.539	0.386	0.00840414	Human_IPAH	RDX
2.57673e-07	0.250236	0.144	0.043	0.00864183	Human_IPAH	CENPX
2.61474e-07	0.434635	0.29	0.153	0.00876933	Human_IPAH	SSB
2.61568e-07	0.399027	0.21	0.09	0.00877246	Human_IPAH	SRP72
2.75064e-07	0.252468	0.268	0.13	0.0092251	Human_IPAH	POLR2K
2.79006e-07	0.265102	0.257	0.123	0.0093573	Human_IPAH	PICALM
2.85626e-07	0.451599	0.267	0.138	0.00957932	Human_IPAH	AES
3.04469e-07	0.325354	0.15	0.049	0.0102113	Human_IPAH	RPL7L1
3.06556e-07	-0.353903	0.046	0.12	0.0102813	Human_IPAH	PMAIP1
3.06593e-07	0.408365	0.308	0.166	0.0102825	Human_IPAH	CYYR1
3.10539e-07	0.380103	0.365	0.217	0.0104148	Human_IPAH	JUND
3.15337e-07	0.3505	0.3	0.156	0.0105758	Human_IPAH	SLC38A2
3.35631e-07	0.386184	0.148	0.049	0.0112564	Human_IPAH	PAM
3.46804e-07	0.251208	0.118	0.028	0.0116311	Human_IPAH	MRPS34
3.48902e-07	0.343163	0.197	0.084	0.0117015	Human_IPAH	HDAC7
3.5289e-07	0.367062	0.38	0.23	0.0118352	Human_IPAH	AP2M1
3.79793e-07	-0.576775	0.116	0.212	0.0127375	Human_IPAH	ADGRL2
3.95901e-07	0.397332	0.356	0.21	0.0132777	Human_IPAH	RASIP1
3.99114e-07	0.368555	0.306	0.169	0.0133855	Human_IPAH	DDAH2
4.00679e-07	-0.606856	0.126	0.223	0.013438	Human_IPAH	REL
4.10297e-07	-0.458289	0.217	0.33	0.0137605	Human_IPAH	LPAR6
4.15167e-07	0.385372	0.456	0.302	0.0139239	Human_IPAH	EIF3K
4.20308e-07	0.358255	0.348	0.202	0.0140963	Human_IPAH	NDUFA1
4.51988e-07	0.302802	0.245	0.118	0.0151588	Human_IPAH	PSMC3
4.53508e-07	-0.445372	0.2	0.317	0.0152098	Human_IPAH	S100A4
4.54228e-07	0.389898	0.436	0.276	0.0152339	Human_IPAH	PRMT1
4.69153e-07	0.326257	0.213	0.092	0.0157345	Human_IPAH	DCTN3
4.70612e-07	0.414408	0.373	0.223	0.0157834	Human_IPAH	LUZP1
4.72962e-07	0.251653	0.102	0.02	0.0158622	Human_IPAH	RABL6
4.75513e-07	0.414176	0.401	0.251	0.0159477	Human_IPAH	ADGRL4
4.84701e-07	0.466991	0.253	0.125	0.0162559	Human_IPAH	RNF7
4.88294e-07	-0.448404	0.151	0.258	0.0163764	Human_IPAH	RALGAPA2
4.90117e-07	0.355605	0.203	0.09	0.0164375	Human_IPAH	ILK
4.96207e-07	0.295445	0.242	0.113	0.0166418	Human_IPAH	HMGN3
5.32379e-07	0.365688	0.187	0.077	0.0178549	Human_IPAH	IFNAR1
5.35961e-07	0.318309	0.221	0.1	0.0179751	Human_IPAH	EIF3M
5.53805e-07	0.290765	0.222	0.1	0.0185735	Human_IPAH	MPG
5.63817e-07	0.322228	0.146	0.049	0.0189093	Human_IPAH	SMIM30
5.8062e-07	0.337254	0.213	0.095	0.0194728	Human_IPAH	C1QBP
5.91805e-07	0.336014	0.269	0.141	0.019848	Human_IPAH	LIMS2
5.95258e-07	0.273373	0.235	0.11	0.0199638	Human_IPAH	MRPS21
5.95721e-07	0.265188	0.188	0.077	0.0199793	Human_IPAH	BCL2L1
6.02242e-07	0.295858	0.15	0.051	0.020198	Human_IPAH	MEA1
6.08354e-07	0.351442	0.109	0.026	0.020403	Human_IPAH	SULF2
6.13444e-07	0.406715	0.244	0.118	0.0205737	Human_IPAH	SUMO3
6.23549e-07	-0.37913	0.049	0.125	0.0209126	Human_IPAH	APOD
6.37782e-07	0.327467	0.193	0.082	0.0213899	Human_IPAH	METAP2
6.43349e-07	0.27726	0.162	0.059	0.0215766	Human_IPAH	SNX17
6.47768e-07	0.279893	0.127	0.036	0.0217248	Human_IPAH	ANAPC13
6.49677e-07	0.331219	0.141	0.046	0.0217889	Human_IPAH	PLPP2
6.52838e-07	0.35479	0.253	0.125	0.0218949	Human_IPAH	RPS19BP1
6.65571e-07	0.289547	0.104	0.023	0.0223219	Human_IPAH	TMEM106B
6.92745e-07	0.337904	0.191	0.082	0.0232333	Human_IPAH	AP3S1
7.12922e-07	0.310104	0.112	0.028	0.02391	Human_IPAH	ZSWIM7
7.18507e-07	0.36627	0.168	0.064	0.0240973	Human_IPAH	AIDA
7.45139e-07	0.359011	0.228	0.107	0.0249905	Human_IPAH	EMC4
7.48803e-07	0.311249	0.177	0.069	0.0251134	Human_IPAH	PPP2R1A
7.55268e-07	0.474593	0.178	0.074	0.0253302	Human_IPAH	ADAMTS1
7.73735e-07	-0.639237	0.265	0.376	0.0259495	Human_IPAH	TGM2
7.88934e-07	0.335591	0.108	0.026	0.0264593	Human_IPAH	MCTP1
8.10671e-07	0.261968	0.117	0.031	0.0271883	Human_IPAH	BGN
8.20031e-07	0.314971	0.242	0.115	0.0275022	Human_IPAH	TMEM14C
8.36585e-07	0.323015	0.137	0.043	0.0280574	Human_IPAH	RSBN1L
8.51799e-07	0.295093	0.16	0.059	0.0285676	Human_IPAH	ANP32A
8.72158e-07	0.3378	0.372	0.225	0.0292504	Human_IPAH	VDAC2
9.04885e-07	0.315321	0.139	0.046	0.030348	Human_IPAH	ORAI2
9.18629e-07	0.313461	0.132	0.041	0.030809	Human_IPAH	HDLBP
9.21728e-07	0.363842	0.214	0.097	0.0309129	Human_IPAH	HAX1
9.25261e-07	0.25126	0.118	0.031	0.0310314	Human_IPAH	LCN6
9.35322e-07	0.360356	0.23	0.11	0.0313688	Human_IPAH	MYO1C
9.72905e-07	0.279912	0.258	0.13	0.0326293	Human_IPAH	TIE1
9.78669e-07	-0.36727	0.043	0.113	0.0328226	Human_IPAH	CD274
9.87835e-07	0.344108	0.505	0.361	0.03313	Human_IPAH	CIRBP
1.00271e-06	0.262723	0.112	0.028	0.0336289	Human_IPAH	RAI14
1.02601e-06	0.303256	0.115	0.031	0.0344105	Human_IPAH	METTL5
1.06419e-06	0.312993	0.283	0.151	0.0356907	Human_IPAH	FKBP2
1.0774e-06	0.282756	0.192	0.082	0.036134	Human_IPAH	PHB2
1.08901e-06	0.290625	0.27	0.138	0.0365233	Human_IPAH	PPP4C
1.1e-06	0.337442	0.127	0.038	0.0368917	Human_IPAH	HMOX2
1.11211e-06	0.326172	0.354	0.212	0.037298	Human_IPAH	RBX1
1.14112e-06	0.250503	0.128	0.038	0.0382709	Human_IPAH	SHARPIN
1.14666e-06	-0.260583	0.072	0.156	0.0384566	Human_IPAH	NPR3
1.14977e-06	-0.386898	0.109	0.207	0.0385609	Human_IPAH	VIPR1
1.15216e-06	0.330617	0.354	0.212	0.038641	Human_IPAH	FLOT1
1.15546e-06	0.332383	0.327	0.187	0.0387517	Human_IPAH	NCL
1.15732e-06	0.39382	0.258	0.133	0.0388141	Human_IPAH	ENSA
1.1649e-06	0.443723	0.142	0.049	0.0390685	Human_IPAH	LAMA4
1.18405e-06	0.278837	0.178	0.072	0.0397105	Human_IPAH	C19orf70
1.22551e-06	0.27698	0.154	0.056	0.0411011	Human_IPAH	GTF3A
1.22756e-06	0.29713	0.138	0.046	0.0411698	Human_IPAH	CTDSP1
1.25859e-06	0.340168	0.179	0.074	0.0422106	Human_IPAH	ACAT1
1.29017e-06	0.28739	0.261	0.133	0.0432697	Human_IPAH	BAG1
1.31121e-06	0.403723	0.336	0.199	0.0439755	Human_IPAH	EHD4
1.3284e-06	0.432264	0.571	0.44	0.0445519	Human_IPAH	SPTBN1
1.33928e-06	0.26069	0.404	0.258	0.0449168	Human_IPAH	FDPS
1.43894e-06	0.316004	0.189	0.082	0.0482593	Human_IPAH	MDH2

## Sheet: CapB
p_val	avg_logFC	pct.1	pct.2	p_val_adj	cluster	gene
4.74272e-22	2.4336	0.909	0.291	1.59061e-17	Human_IPAH	IGFBP7
6.20856e-22	1.72856	1	0.759	2.08223e-17	Human_IPAH	VIM
9.2341e-22	2.4542	0.591	0.021	3.09693e-17	Human_IPAH	EDN1
2.91501e-21	2.03406	0.985	0.759	9.77636e-17	Human_IPAH	RPL3
4.06494e-20	2.04605	0.939	0.546	1.3633e-15	Human_IPAH	RGCC
1.24092e-19	1.40783	0.939	0.355	4.16179e-15	Human_IPAH	TCF4
9.49843e-18	1.255	0.97	0.525	3.18558e-13	Human_IPAH	RACK1
2.24471e-17	1.1016	0.515	0.028	7.52831e-13	Human_IPAH	WWTR1
2.49469e-17	1.42636	0.955	0.702	8.3667e-13	Human_IPAH	RPL32
3.97757e-17	1.38788	0.939	0.631	1.334e-12	Human_IPAH	RPS7
5.02078e-17	1.37989	0.985	0.794	1.68387e-12	Human_IPAH	RPL13
9.75396e-17	1.60115	0.939	0.652	3.27128e-12	Human_IPAH	RPS4X
2.94239e-16	1.33161	0.97	0.787	9.8682e-12	Human_IPAH	PTMA
4.0351e-16	1.31461	0.955	0.674	1.35329e-11	Human_IPAH	RPL19
4.88003e-16	1.40208	0.985	0.801	1.63666e-11	Human_IPAH	RPS18
7.92625e-16	1.32275	0.939	0.66	2.65831e-11	Human_IPAH	RPL26
1.24922e-15	1.37636	0.909	0.532	4.18963e-11	Human_IPAH	RPL6
1.26311e-15	1.29238	0.97	0.766	4.23623e-11	Human_IPAH	RPL11
1.50047e-15	1.39111	1	0.922	5.03227e-11	Human_IPAH	EEF1A1
1.81847e-15	1.35999	0.939	0.752	6.09878e-11	Human_IPAH	RPL15
1.86108e-15	1.06237	0.985	0.816	6.24168e-11	Human_IPAH	MYL6
3.27514e-15	1.23173	0.985	0.738	1.09842e-10	Human_IPAH	RPLP2
3.83221e-15	1.35166	0.924	0.624	1.28525e-10	Human_IPAH	RPS3A
8.27519e-15	1.1246	0.485	0.035	2.77533e-10	Human_IPAH	CD93
1.14409e-14	1.54584	0.47	0.035	3.83705e-10	Human_IPAH	APLN
2.51792e-14	1.06286	0.939	0.645	8.44459e-10	Human_IPAH	RPL8
2.73776e-14	1.2764	0.5	0.057	9.18191e-10	Human_IPAH	CD34
3.89828e-14	1.24433	0.864	0.475	1.3074e-09	Human_IPAH	RPL10A
1.00353e-13	1.00627	0.409	0.021	3.36564e-09	Human_IPAH	PRSS23
1.85886e-13	1.52866	0.909	0.667	6.23424e-09	Human_IPAH	RPS28
2.45667e-13	1.3143	0.97	0.83	8.23917e-09	Human_IPAH	RPS6
2.56255e-13	1.22181	0.924	0.723	8.59428e-09	Human_IPAH	RPL7
2.6543e-13	1.27468	0.955	0.645	8.90199e-09	Human_IPAH	RPS3
2.67413e-13	1.42359	0.864	0.539	8.96849e-09	Human_IPAH	RPS26
2.87089e-13	1.17665	0.924	0.688	9.62841e-09	Human_IPAH	RPS23
4.11299e-13	1.14445	0.939	0.716	1.37941e-08	Human_IPAH	GNG11
4.46392e-13	1.376	0.939	0.674	1.49711e-08	Human_IPAH	RPS15A
4.66744e-13	1.20344	0.909	0.631	1.56536e-08	Human_IPAH	RPL7A
4.82161e-13	1.26766	0.894	0.66	1.61707e-08	Human_IPAH	RPS8
6.46962e-13	1.22161	0.379	0.014	2.16978e-08	Human_IPAH	MTUS1
6.97084e-13	1.28841	0.879	0.511	2.33788e-08	Human_IPAH	RPL36
7.34403e-13	1.02457	0.833	0.319	2.46304e-08	Human_IPAH	ANXA2
8.96957e-13	1.2243	0.955	0.709	3.00821e-08	Human_IPAH	RPL27A
1.12312e-12	1.14965	0.818	0.376	3.76671e-08	Human_IPAH	RPL4
1.3181e-12	1.11143	0.924	0.624	4.42065e-08	Human_IPAH	RPL23A
1.88182e-12	0.748425	0.97	0.504	6.31125e-08	Human_IPAH	HMGB1
2.01871e-12	1.08041	0.318	0	6.77035e-08	Human_IPAH	COL15A1
2.44447e-12	0.867897	0.939	0.702	8.19828e-08	Human_IPAH	RPL14
2.54161e-12	1.31881	0.727	0.255	8.52404e-08	Human_IPAH	ENG
2.85952e-12	1.09594	0.909	0.532	9.59027e-08	Human_IPAH	RPS5
3.04846e-12	1.36278	0.333	0.007	1.02239e-07	Human_IPAH	HSPG2
3.84196e-12	0.848272	0.485	0.064	1.28852e-07	Human_IPAH	GAS6
4.31228e-12	1.08163	0.909	0.624	1.44625e-07	Human_IPAH	RPL29
4.64442e-12	1.11015	0.924	0.645	1.55765e-07	Human_IPAH	RPL28
4.77889e-12	0.986682	0.621	0.156	1.60274e-07	Human_IPAH	ACTN4
5.13495e-12	1.58126	0.924	0.73	1.72216e-07	Human_IPAH	RPL34
5.75654e-12	1.06339	0.924	0.837	1.93063e-07	Human_IPAH	RPL13A
5.79285e-12	1.12959	0.939	0.759	1.94281e-07	Human_IPAH	RPS12
5.87304e-12	1.13223	0.924	0.78	1.9697e-07	Human_IPAH	RPS14
9.04938e-12	0.944874	0.742	0.255	3.03498e-07	Human_IPAH	GPX4
9.92002e-12	1.22216	0.924	0.745	3.32698e-07	Human_IPAH	RPS19
1.11179e-11	1.15547	0.909	0.723	3.72872e-07	Human_IPAH	RPS15
1.19974e-11	0.768076	0.455	0.057	4.0237e-07	Human_IPAH	COL18A1
1.24765e-11	0.942319	0.864	0.433	4.18436e-07	Human_IPAH	CCDC85B
1.37351e-11	1.44867	0.318	0.007	4.60648e-07	Human_IPAH	CXCL12
1.42595e-11	0.974987	0.939	0.61	4.78235e-07	Human_IPAH	RAMP2
1.59848e-11	0.899489	0.576	0.121	5.36097e-07	Human_IPAH	PTMS
1.77977e-11	0.922634	0.985	0.936	5.96898e-07	Human_IPAH	RPL10
1.81306e-11	0.945079	0.333	0.014	6.08064e-07	Human_IPAH	C1orf54
1.93057e-11	0.893648	0.652	0.17	6.47474e-07	Human_IPAH	COL4A2
2.3131e-11	0.870628	0.773	0.312	7.75769e-07	Human_IPAH	CLEC14A
2.45775e-11	0.912412	0.985	0.865	8.24279e-07	Human_IPAH	MT-CYB
2.53124e-11	0.998886	0.97	0.823	8.48927e-07	Human_IPAH	RPL21
2.55254e-11	1.18426	0.818	0.553	8.56072e-07	Human_IPAH	RPL5
2.80646e-11	1.81434	0.288	0	9.41231e-07	Human_IPAH	SPRY1
3.11719e-11	1.01554	0.909	0.702	1.04544e-06	Human_IPAH	RPS9
4.76534e-11	0.975159	0.909	0.823	1.5982e-06	Human_IPAH	RPS27A
5.11358e-11	0.656725	0.455	0.064	1.71499e-06	Human_IPAH	EIF4B
6.65752e-11	1.06062	0.909	0.702	2.2328e-06	Human_IPAH	RPL35A
6.66425e-11	0.884195	0.742	0.305	2.23506e-06	Human_IPAH	HNRNPA1
7.23817e-11	0.917614	0.576	0.149	2.42754e-06	Human_IPAH	GNAS
7.48135e-11	0.971617	0.909	0.603	2.5091e-06	Human_IPAH	CALM1
8.59826e-11	1.16811	0.879	0.511	2.88368e-06	Human_IPAH	RPL12
8.9512e-11	0.930257	0.515	0.106	3.00205e-06	Human_IPAH	BCAM
9.60904e-11	1.24592	0.394	0.043	3.22268e-06	Human_IPAH	VWF
1.02905e-10	0.982963	0.273	0	3.45124e-06	Human_IPAH	SLC6A6
1.26699e-10	1.0107	0.742	0.319	4.24923e-06	Human_IPAH	CRIP2
1.3026e-10	0.803169	0.485	0.085	4.36865e-06	Human_IPAH	SRSF9
1.32152e-10	0.938773	0.5	0.099	4.43212e-06	Human_IPAH	FSCN1
1.37778e-10	1.21353	0.742	0.298	4.62079e-06	Human_IPAH	RNASE1
1.51485e-10	0.92102	0.773	0.305	5.08052e-06	Human_IPAH	COX7C
1.51605e-10	0.697677	0.5	0.092	5.08454e-06	Human_IPAH	DPYSL2
1.60998e-10	1.13071	0.879	0.617	5.39956e-06	Human_IPAH	RPL35
2.04057e-10	0.901708	0.939	0.709	6.84367e-06	Human_IPAH	RPS16
2.47759e-10	0.907542	0.97	0.872	8.30935e-06	Human_IPAH	RPLP1
3.12098e-10	0.818451	0.515	0.113	1.04671e-05	Human_IPAH	EIF3L
3.25545e-10	0.932762	0.894	0.574	1.09181e-05	Human_IPAH	RPL37A
3.29093e-10	0.88207	0.818	0.468	1.10371e-05	Human_IPAH	NACA
3.39475e-10	1.09487	0.939	0.73	1.13853e-05	Human_IPAH	RPL18A
3.48143e-10	0.931096	0.955	0.702	1.1676e-05	Human_IPAH	RPL18
3.98013e-10	1.39904	0.5	0.113	1.33486e-05	Human_IPAH	CTGF
4.19931e-10	0.899986	0.727	0.333	1.40837e-05	Human_IPAH	GNAI2
5.50811e-10	0.528805	0.606	0.149	1.84731e-05	Human_IPAH	TACC1
5.70717e-10	1.19929	0.879	0.489	1.91407e-05	Human_IPAH	CD9
5.89566e-10	0.87333	0.697	0.255	1.97729e-05	Human_IPAH	NAP1L1
6.13844e-10	1.02175	0.818	0.397	2.05871e-05	Human_IPAH	ID1
6.46503e-10	1.00688	0.924	0.695	2.16824e-05	Human_IPAH	RPL9
6.84138e-10	0.803206	0.955	0.709	2.29446e-05	Human_IPAH	FAU
6.95469e-10	0.946545	0.561	0.156	2.33246e-05	Human_IPAH	NOTCH4
7.18434e-10	0.904088	0.909	0.652	2.40948e-05	Human_IPAH	RPS13
8.96879e-10	0.796163	0.424	0.064	3.00795e-05	Human_IPAH	MYL9
1.14106e-09	0.752512	0.515	0.128	3.82689e-05	Human_IPAH	NRN1
1.17832e-09	0.802147	0.848	0.582	3.95185e-05	Human_IPAH	RPL27
1.20986e-09	0.908061	0.939	0.723	4.05761e-05	Human_IPAH	H3F3A
1.33977e-09	0.722171	0.242	0	4.49332e-05	Human_IPAH	LAMA4
1.46832e-09	0.913036	0.985	0.901	4.92445e-05	Human_IPAH	MT-CO3
1.60081e-09	0.853856	0.788	0.362	5.3688e-05	Human_IPAH	ARPC2
1.64712e-09	0.726385	0.348	0.035	5.52412e-05	Human_IPAH	APOLD1
2.22392e-09	0.534919	0.409	0.064	7.4586e-05	Human_IPAH	PHB2
2.2416e-09	0.849194	0.606	0.206	7.51787e-05	Human_IPAH	SELENOW
2.27215e-09	0.849956	0.879	0.546	7.62033e-05	Human_IPAH	RPL24
2.31206e-09	0.616139	0.318	0.028	7.75419e-05	Human_IPAH	GRHPR
2.48011e-09	0.750413	0.333	0.035	8.3178e-05	Human_IPAH	LXN
2.5527e-09	0.827985	0.667	0.255	8.56125e-05	Human_IPAH	EID1
2.99366e-09	1.12675	0.955	0.865	0.000100402	Human_IPAH	RPS2
3.02186e-09	0.494785	0.303	0.021	0.000101347	Human_IPAH	TRAPPC2L
3.03738e-09	0.889512	0.924	0.759	0.000101868	Human_IPAH	RPS25
3.07644e-09	0.546848	0.485	0.106	0.000103178	Human_IPAH	APRT
3.19448e-09	0.57882	0.303	0.021	0.000107136	Human_IPAH	HTRA1
3.25488e-09	1.05652	0.682	0.241	0.000109162	Human_IPAH	COL4A1
3.26896e-09	0.374216	0.258	0.007	0.000109634	Human_IPAH	RAPGEF3
3.49131e-09	0.793041	0.939	0.674	0.000117091	Human_IPAH	RPS20
3.74838e-09	0.490056	0.394	0.057	0.000125713	Human_IPAH	CDC42EP1
4.05107e-09	1.18829	0.818	0.404	0.000135865	Human_IPAH	ID3
4.3154e-09	1.17418	0.939	0.78	0.00014473	Human_IPAH	RPS27
4.36906e-09	0.854372	0.879	0.617	0.00014653	Human_IPAH	RPL31
4.68802e-09	0.54915	0.773	0.326	0.000157227	Human_IPAH	TUBB
4.82461e-09	0.653141	0.379	0.057	0.000161808	Human_IPAH	CAPNS1
5.07283e-09	0.817366	0.818	0.496	0.000170133	Human_IPAH	EEF1D
5.83744e-09	0.607923	0.621	0.184	0.000195776	Human_IPAH	BCAP31
6.02553e-09	0.82806	0.803	0.44	0.000202084	Human_IPAH	RPL23
6.0556e-09	0.607177	0.47	0.106	0.000203093	Human_IPAH	TCEAL4
6.27102e-09	0.7712	0.591	0.199	0.000210317	Human_IPAH	RAB13
6.54769e-09	0.600499	0.273	0.014	0.000219596	Human_IPAH	VWA1
6.69116e-09	0.521003	0.485	0.106	0.000224408	Human_IPAH	NDUFA2
7.36819e-09	0.939456	0.773	0.525	0.000247114	Human_IPAH	RPL37
7.62149e-09	0.688062	0.591	0.177	0.000255609	Human_IPAH	PRMT1
7.86263e-09	0.930848	0.97	0.908	0.000263697	Human_IPAH	RPL41
7.86296e-09	0.868885	0.667	0.284	0.000263708	Human_IPAH	SLC25A6
8.07386e-09	0.858598	0.939	0.645	0.000270781	Human_IPAH	FKBP1A
8.86754e-09	0.828746	0.803	0.447	0.0002974	Human_IPAH	RPL22
9.10136e-09	0.736956	0.879	0.645	0.000305241	Human_IPAH	UBA52
9.57255e-09	0.967389	0.939	0.716	0.000321044	Human_IPAH	CAV1
1.01643e-08	0.5431	0.591	0.177	0.000340889	Human_IPAH	RDX
1.10927e-08	0.467975	0.242	0.007	0.000372028	Human_IPAH	LIMCH1
1.15302e-08	1.10227	0.636	0.234	0.000386701	Human_IPAH	KLF2
1.16959e-08	0.455202	0.288	0.021	0.000392257	Human_IPAH	PIK3R3
1.27401e-08	0.45519	0.364	0.05	0.000427276	Human_IPAH	ANAPC13
1.37581e-08	0.603083	0.561	0.163	0.00046142	Human_IPAH	NDUFB7
1.39028e-08	0.565533	0.758	0.298	0.000466273	Human_IPAH	TSPO
1.41697e-08	0.495501	0.348	0.05	0.000475224	Human_IPAH	ROMO1
1.52367e-08	0.483228	0.303	0.028	0.000511008	Human_IPAH	TMEM255B
1.52759e-08	-1.85822	0.636	0.801	0.000512323	Human_IPAH	HSPA1A
1.5313e-08	0.631313	0.591	0.177	0.000513569	Human_IPAH	SELENOH
1.79678e-08	0.780623	0.773	0.376	0.000602604	Human_IPAH	DSTN
1.97756e-08	0.933962	0.636	0.234	0.000663235	Human_IPAH	YWHAH
2.08664e-08	0.628544	0.818	0.426	0.000699818	Human_IPAH	ARPC3
2.15847e-08	0.793937	1	0.929	0.000723907	Human_IPAH	TMSB10
2.17503e-08	0.871029	0.667	0.255	0.000729462	Human_IPAH	TPM4
2.24677e-08	0.819384	0.833	0.667	0.000753522	Human_IPAH	RPL30
2.39007e-08	0.536882	0.333	0.043	0.00080158	Human_IPAH	PLPP3
2.80413e-08	0.970346	0.439	0.106	0.00094045	Human_IPAH	THBD
2.91673e-08	0.642483	0.227	0.007	0.000978212	Human_IPAH	MYC
3.43897e-08	-1.37806	0.439	0.823	0.00115336	Human_IPAH	IL1RL1
3.50487e-08	0.524824	0.379	0.071	0.00117546	Human_IPAH	JCAD
3.84057e-08	2.23416	0.379	0.078	0.00128805	Human_IPAH	TFPI2
4.02809e-08	0.821592	0.712	0.333	0.00135094	Human_IPAH	NPM1
4.10725e-08	0.430809	0.53	0.149	0.00137749	Human_IPAH	ATP5F1A
4.14696e-08	0.369566	0.53	0.142	0.00139081	Human_IPAH	NAA38
4.23189e-08	0.426468	0.288	0.028	0.00141929	Human_IPAH	RARS2
4.26905e-08	0.596633	0.242	0.014	0.00143176	Human_IPAH	MDK
4.36001e-08	0.368711	0.364	0.057	0.00146226	Human_IPAH	BANF1
4.57164e-08	0.525007	0.409	0.085	0.00153324	Human_IPAH	PSMC3
4.59398e-08	0.277986	0.545	0.156	0.00154073	Human_IPAH	C19orf53
4.60057e-08	0.487003	0.303	0.035	0.00154294	Human_IPAH	YIF1A
4.77562e-08	0.771148	0.394	0.078	0.00160165	Human_IPAH	SORBS2
5.07177e-08	0.476174	0.242	0.014	0.00170097	Human_IPAH	CRIM1
5.37049e-08	0.756363	0.242	0.014	0.00180116	Human_IPAH	PLVAP
5.97338e-08	-0.987425	0.788	0.915	0.00200335	Human_IPAH	NFKBIA
6.04854e-08	1.23898	0.712	0.418	0.00202856	Human_IPAH	RPS29
6.5547e-08	0.763682	0.955	0.879	0.00219831	Human_IPAH	TPT1
6.59682e-08	0.493224	0.364	0.064	0.00221244	Human_IPAH	CERS2
6.75425e-08	0.7062	0.879	0.617	0.00226524	Human_IPAH	RPS24
7.2745e-08	0.690838	0.682	0.291	0.00243972	Human_IPAH	ATP5F1B
7.59271e-08	0.661314	0.833	0.518	0.00254644	Human_IPAH	PFN1
7.60218e-08	0.550457	0.803	0.369	0.00254962	Human_IPAH	MYH9
7.92287e-08	0.604432	0.53	0.163	0.00265717	Human_IPAH	CMPK1
9.11782e-08	0.726758	0.758	0.404	0.00305793	Human_IPAH	PFDN5
9.67352e-08	1.74475	0.455	0.113	0.00324431	Human_IPAH	TCIM
9.72535e-08	0.576804	0.606	0.213	0.00326169	Human_IPAH	PPDPF
9.96232e-08	0.545681	0.409	0.092	0.00334116	Human_IPAH	UXT
9.9989e-08	0.58608	0.455	0.121	0.00335343	Human_IPAH	PKM
1.04913e-07	0.740098	0.97	0.674	0.00351856	Human_IPAH	MYL12B
1.05043e-07	0.525364	0.273	0.028	0.00352293	Human_IPAH	CTSZ
1.06155e-07	0.499841	0.364	0.064	0.00356023	Human_IPAH	REX1BD
1.11673e-07	0.401156	0.394	0.078	0.00374529	Human_IPAH	FOSL2
1.12638e-07	0.438494	0.288	0.035	0.00377765	Human_IPAH	ERF
1.15428e-07	0.498054	0.379	0.071	0.00387121	Human_IPAH	PHPT1
1.15854e-07	0.55836	0.303	0.043	0.00388549	Human_IPAH	FBL
1.17575e-07	0.533937	1	0.972	0.00394324	Human_IPAH	TMSB4X
1.17864e-07	0.542778	0.985	0.908	0.00395292	Human_IPAH	MT-ND1
1.22339e-07	-1.56252	0.455	0.73	0.00410301	Human_IPAH	SERPINB1
1.26065e-07	0.6923	0.667	0.277	0.00422798	Human_IPAH	ATP5PF
1.26428e-07	0.388878	0.5	0.128	0.00424014	Human_IPAH	SMIM26
1.28271e-07	0.908335	0.455	0.128	0.00430194	Human_IPAH	ARHGAP18
1.35736e-07	0.394925	0.212	0.007	0.00455231	Human_IPAH	DYSF
1.39944e-07	0.73785	0.303	0.043	0.00469343	Human_IPAH	ADAM15
1.43306e-07	0.61569	0.833	0.539	0.00480619	Human_IPAH	YBX1
1.52355e-07	0.561119	0.515	0.163	0.00510968	Human_IPAH	CSDE1
1.53119e-07	0.364401	0.212	0.007	0.00513529	Human_IPAH	PPP1R14B
1.53877e-07	0.562002	0.697	0.326	0.00516072	Human_IPAH	ELOB
1.59827e-07	0.907034	0.758	0.482	0.00536029	Human_IPAH	RPL38
1.63678e-07	0.604577	0.424	0.099	0.00548943	Human_IPAH	SPTAN1
1.7337e-07	0.454014	0.424	0.099	0.00581447	Human_IPAH	TGOLN2
1.74673e-07	0.834591	0.894	0.582	0.00585818	Human_IPAH	FOS
1.74921e-07	0.683543	0.439	0.113	0.0058665	Human_IPAH	ACTN1
1.81727e-07	0.77502	0.758	0.44	0.00609476	Human_IPAH	RPLP0
1.85051e-07	0.559465	0.53	0.17	0.00620623	Human_IPAH	UQCRQ
1.89491e-07	0.627251	0.485	0.156	0.00635516	Human_IPAH	KRT10
1.91976e-07	0.938326	0.697	0.348	0.00643848	Human_IPAH	ZFP36L2
2.01506e-07	0.466495	0.182	0	0.00675811	Human_IPAH	MMRN2
2.03718e-07	0.673416	0.515	0.163	0.0068323	Human_IPAH	NFIB
2.21481e-07	0.519129	0.5	0.149	0.00742805	Human_IPAH	CSNK2B
2.23524e-07	0.462377	0.652	0.241	0.00749653	Human_IPAH	OST4
2.2362e-07	0.967145	0.727	0.39	0.00749976	Human_IPAH	FOSB
2.2439e-07	0.914203	0.667	0.326	0.00752558	Human_IPAH	RPS21
2.27024e-07	0.740857	0.773	0.44	0.00761394	Human_IPAH	RPSA
2.27504e-07	0.575127	0.515	0.149	0.00763003	Human_IPAH	LGALS3
2.5995e-07	0.525527	0.485	0.149	0.00871822	Human_IPAH	PRDX5
2.71438e-07	0.414169	0.5	0.142	0.00910349	Human_IPAH	OS9
2.77562e-07	0.541887	0.348	0.071	0.00930889	Human_IPAH	ABHD17A
2.92752e-07	0.446776	0.394	0.085	0.00981833	Human_IPAH	CXorf36
2.93502e-07	0.549155	0.258	0.028	0.00984348	Human_IPAH	PALMD
3.02541e-07	0.427212	0.424	0.106	0.0101466	Human_IPAH	SRP72
3.12164e-07	0.811707	0.333	0.064	0.0104694	Human_IPAH	LMCD1
3.46766e-07	0.355939	0.364	0.071	0.0116298	Human_IPAH	ZNF428
3.80445e-07	-1.33408	0.712	0.83	0.0127594	Human_IPAH	SPARCL1
3.88165e-07	0.63442	0.742	0.34	0.0130183	Human_IPAH	YWHAE
3.95265e-07	0.559342	0.394	0.092	0.0132564	Human_IPAH	TRAPPC1
4.11425e-07	0.417134	0.591	0.213	0.0137984	Human_IPAH	VDAC2
4.31227e-07	0.532494	0.364	0.078	0.0144625	Human_IPAH	ATP5MF
4.40229e-07	0.784445	0.727	0.383	0.0147644	Human_IPAH	SGK1
4.6431e-07	0.466181	0.273	0.035	0.015572	Human_IPAH	NSA2
4.66643e-07	0.336653	0.394	0.085	0.0156503	Human_IPAH	DPP7
4.67181e-07	0.922928	0.5	0.17	0.0156683	Human_IPAH	ATP1B3
4.86539e-07	1.11069	0.53	0.206	0.0163176	Human_IPAH	CCND1
5.01357e-07	0.379846	0.561	0.184	0.0168145	Human_IPAH	AURKAIP1
5.07758e-07	0.308776	0.242	0.021	0.0170292	Human_IPAH	IMPDH2
5.141e-07	0.55633	1	0.943	0.0172419	Human_IPAH	MT-CO1
5.22979e-07	0.471578	0.273	0.035	0.0175397	Human_IPAH	DDX1
5.35541e-07	0.383242	0.273	0.035	0.017961	Human_IPAH	HMG20B
5.3882e-07	0.710519	0.773	0.447	0.0180709	Human_IPAH	CALD1
5.4136e-07	0.824255	0.909	0.716	0.0181561	Human_IPAH	GAPDH
5.48394e-07	0.434467	0.273	0.035	0.018392	Human_IPAH	BGN
5.71277e-07	-1.97993	0.121	0.461	0.0191595	Human_IPAH	BIRC3
5.75495e-07	0.39137	0.258	0.028	0.019301	Human_IPAH	ZNF580
5.93272e-07	0.456573	0.515	0.177	0.0198972	Human_IPAH	ATP5F1D
5.96529e-07	0.605196	0.818	0.461	0.0200064	Human_IPAH	COX4I1
6.49266e-07	0.465252	0.318	0.057	0.0217751	Human_IPAH	EHD4
6.65021e-07	0.529088	0.515	0.163	0.0223035	Human_IPAH	CCDC50
6.90004e-07	0.430443	0.167	0	0.0231414	Human_IPAH	HBB
6.90004e-07	0.424382	0.167	0	0.0231414	Human_IPAH	PDLIM4
6.90004e-07	0.298379	0.167	0	0.0231414	Human_IPAH	FBXO31
6.90004e-07	0.254334	0.167	0	0.0231414	Human_IPAH	PTDSS1
6.97218e-07	0.641748	0.515	0.177	0.0233833	Human_IPAH	CMTM8
7.05292e-07	0.640111	0.864	0.539	0.0236541	Human_IPAH	CAVIN1
7.1071e-07	0.609521	0.652	0.305	0.0238358	Human_IPAH	EDF1
7.11917e-07	0.382867	0.394	0.092	0.0238763	Human_IPAH	RNF5
7.21944e-07	0.801651	0.515	0.184	0.0242125	Human_IPAH	NES
7.21951e-07	0.485216	0.409	0.099	0.0242128	Human_IPAH	ACAT1
7.86195e-07	0.581309	0.212	0.014	0.0263674	Human_IPAH	FN1
7.92582e-07	0.524887	0.424	0.113	0.0265816	Human_IPAH	DUT
8.03998e-07	0.388053	0.485	0.142	0.0269645	Human_IPAH	FDPS
8.20956e-07	0.511639	0.409	0.099	0.0275332	Human_IPAH	TBCB
8.30716e-07	0.419743	0.212	0.014	0.0278605	Human_IPAH	CUX1
8.36641e-07	-1.63851	0.212	0.518	0.0280593	Human_IPAH	S100A3
8.3753e-07	0.325239	0.273	0.035	0.0280891	Human_IPAH	UTRN
8.54389e-07	0.610246	0.606	0.248	0.0286545	Human_IPAH	PSMB5
8.77525e-07	0.349143	0.273	0.035	0.0294304	Human_IPAH	TMEM88
8.93114e-07	0.564317	0.606	0.248	0.0299533	Human_IPAH	SSR4
8.93128e-07	0.502397	0.227	0.021	0.0299537	Human_IPAH	ITPKB
8.96437e-07	0.694397	0.636	0.284	0.0300647	Human_IPAH	A2M
8.98206e-07	0.342124	0.273	0.035	0.030124	Human_IPAH	ABCF1
9.13831e-07	0.699717	0.424	0.113	0.0306481	Human_IPAH	ARHGEF12
9.76135e-07	0.260776	0.288	0.043	0.0327376	Human_IPAH	FAM50A
9.79489e-07	0.468315	0.379	0.092	0.0328501	Human_IPAH	EMC3
1.00962e-06	0.547959	0.545	0.191	0.0338607	Human_IPAH	MPG
1.02467e-06	0.334705	0.364	0.078	0.0343653	Human_IPAH	CBX3
1.06781e-06	0.566624	0.682	0.305	0.0358121	Human_IPAH	S100A16
1.1162e-06	0.547567	0.47	0.135	0.0374351	Human_IPAH	UBE2I
1.13713e-06	0.437322	0.258	0.035	0.0381371	Human_IPAH	SHE
1.166e-06	0.501945	0.394	0.099	0.0391054	Human_IPAH	PRKAR1A
1.18411e-06	0.636983	0.712	0.348	0.0397127	Human_IPAH	YWHAB
1.23157e-06	0.543833	0.394	0.099	0.0413043	Human_IPAH	PLXNA2
1.27606e-06	0.445758	0.439	0.121	0.0427966	Human_IPAH	ESD
1.27879e-06	0.467741	0.712	0.362	0.042888	Human_IPAH	TPM3
1.28164e-06	0.460527	0.545	0.206	0.0429837	Human_IPAH	WDR83OS
1.29618e-06	0.54789	0.621	0.262	0.0434712	Human_IPAH	CLTA
1.33022e-06	0.340902	0.333	0.064	0.0446128	Human_IPAH	TM9SF3
1.38345e-06	0.664588	0.5	0.17	0.0463981	Human_IPAH	PKIG
1.3845e-06	0.376861	0.227	0.021	0.0464333	Human_IPAH	ARID5B
1.42599e-06	0.544207	0.318	0.064	0.0478247	Human_IPAH	PRKD2
1.43646e-06	0.848148	0.288	0.05	0.048176	Human_IPAH	GPIHBP1
1.45555e-06	0.557697	0.652	0.277	0.0488164	Human_IPAH	PCAT19
1.46072e-06	0.613338	0.485	0.163	0.0489895	Human_IPAH	ATP5ME
1.47134e-06	0.527474	0.258	0.035	0.0493458	Human_IPAH	TSHZ2
1.48529e-06	0.610457	0.318	0.064	0.0498138	Human_IPAH	DPYSL3

## Sheet: Vein
p_val	avg_logFC	pct.1	pct.2	p_val_adj	cluster	gene
2.64773e-31	1.54841	0.903	0.615	8.87994e-27	Human_IPAH	RGS5
4.99343e-30	1.13844	0.948	0.868	1.6747e-25	Human_IPAH	RNASE1
2.11203e-25	1.07719	0.968	0.798	7.08332e-21	Human_IPAH	FOS
2.13943e-25	1.78188	0.813	0.362	7.17522e-21	Human_IPAH	ID1
5.23928e-23	1.11204	0.51	0.089	1.75715e-18	Human_IPAH	GJA5
8.70208e-23	-1.26653	0.903	0.914	2.9185e-18	Human_IPAH	SPARCL1
9.64197e-23	0.677806	0.981	0.977	3.23372e-18	Human_IPAH	PTMA
4.72032e-22	1.00647	0.929	0.821	1.5831e-17	Human_IPAH	RPS26
4.88863e-22	0.932057	0.948	0.891	1.63955e-17	Human_IPAH	FKBP1A
9.38928e-22	1.21315	0.852	0.599	3.14898e-17	Human_IPAH	ENG
2.72687e-20	1.19996	0.89	0.739	9.14536e-16	Human_IPAH	CPE
2.84467e-20	1.27703	0.8	0.467	9.54046e-16	Human_IPAH	FOSB
9.83957e-18	1.48748	0.806	0.51	3.3e-13	Human_IPAH	HLA-DRB1
1.04939e-17	1.04557	0.961	0.942	3.51943e-13	Human_IPAH	JUNB
5.49567e-17	1.42717	0.568	0.198	1.84314e-12	Human_IPAH	EDN1
6.71131e-17	0.939527	0.832	0.708	2.25084e-12	Human_IPAH	DYNLL1
7.24408e-16	0.636414	0.374	0.066	2.42952e-11	Human_IPAH	SMAD6
2.14796e-15	0.625142	0.968	0.977	7.20384e-11	Human_IPAH	RPL3
2.55695e-15	0.827085	0.735	0.412	8.57549e-11	Human_IPAH	WARS
1.1161e-14	-1.43966	0.774	0.887	3.74318e-10	Human_IPAH	SOD2
1.46307e-14	0.563096	1	0.984	4.90686e-10	Human_IPAH	MT-CO1
1.60762e-14	1.79172	0.69	0.362	5.39164e-10	Human_IPAH	ID3
2.79628e-14	-0.974324	0.374	0.661	9.37816e-10	Human_IPAH	UPP1
2.91553e-14	0.539928	0.961	0.973	9.77811e-10	Human_IPAH	RPL32
3.40477e-14	0.457106	0.968	0.973	1.14189e-09	Human_IPAH	RPL19
3.8917e-14	-1.52537	0.419	0.728	1.3052e-09	Human_IPAH	BIRC3
3.90025e-14	0.664931	0.884	0.77	1.30806e-09	Human_IPAH	EEF1D
9.44894e-14	0.770445	0.987	0.946	3.16899e-09	Human_IPAH	CLU
1.1776e-13	0.683468	0.432	0.128	3.94942e-09	Human_IPAH	HTRA1
5.18066e-13	-1.45551	0.368	0.7	1.73749e-08	Human_IPAH	CCL23
1.04726e-12	0.58331	0.948	0.914	3.51229e-08	Human_IPAH	RACK1
1.26856e-12	0.869615	0.897	0.747	4.25449e-08	Human_IPAH	EGR1
2.33803e-12	0.763706	0.677	0.424	7.84129e-08	Human_IPAH	GNAI2
4.04059e-12	0.53849	0.923	0.946	1.35513e-07	Human_IPAH	RPL24
4.81313e-12	0.500595	0.987	0.984	1.61423e-07	Human_IPAH	RPL13
5.1201e-12	2.94865	0.232	0.019	1.71718e-07	Human_IPAH	HBB
6.08723e-12	0.749271	0.684	0.405	2.04153e-07	Human_IPAH	SELP
7.12345e-12	0.62262	0.903	0.911	2.38906e-07	Human_IPAH	SERF2
9.50021e-12	0.933747	0.897	0.782	3.18618e-07	Human_IPAH	HYAL2
1.00146e-11	0.698205	0.768	0.514	3.35868e-07	Human_IPAH	IGFBP4
1.02961e-11	2.35638	0.181	0.004	3.45312e-07	Human_IPAH	HBA2
1.06555e-11	0.646227	0.639	0.366	3.57363e-07	Human_IPAH	SELENOW
1.15694e-11	0.490771	0.974	0.973	3.88013e-07	Human_IPAH	RPS4X
1.9652e-11	0.568862	0.987	0.977	6.5909e-07	Human_IPAH	RPS6
2.00838e-11	-1.38237	0.458	0.716	6.7357e-07	Human_IPAH	HSPA1A
2.04136e-11	0.470704	0.981	0.981	6.84632e-07	Human_IPAH	RPL26
2.31316e-11	0.456985	0.961	0.973	7.75788e-07	Human_IPAH	RPL23A
3.01869e-11	0.336547	0.232	0.027	1.01241e-06	Human_IPAH	HTR2B
3.57562e-11	0.442967	0.974	0.969	1.19919e-06	Human_IPAH	RPS14
3.81169e-11	0.945781	0.729	0.51	1.27836e-06	Human_IPAH	HEG1
5.6028e-11	0.865595	0.458	0.175	1.87907e-06	Human_IPAH	FN1
8.18758e-11	0.458198	0.29	0.058	2.74595e-06	Human_IPAH	COL3A1
8.57693e-11	0.708888	0.665	0.397	2.87653e-06	Human_IPAH	CRIM1
1.49987e-10	0.607171	0.994	0.977	5.03025e-06	Human_IPAH	VWF
1.52791e-10	-0.776053	0.348	0.669	5.1243e-06	Human_IPAH	ADAMTS4
1.87389e-10	0.536816	0.974	0.961	6.28464e-06	Human_IPAH	RPS15
1.98036e-10	0.439037	0.948	0.969	6.64172e-06	Human_IPAH	RPL8
2.17479e-10	0.595804	0.91	0.759	7.2938e-06	Human_IPAH	APP
2.25693e-10	0.943011	0.645	0.401	7.56931e-06	Human_IPAH	ZFP36L2
2.50177e-10	0.44474	0.31	0.082	8.39045e-06	Human_IPAH	MDK
2.53588e-10	-0.604302	0.155	0.447	8.50483e-06	Human_IPAH	CCL14
2.59655e-10	0.462222	0.968	0.946	8.7083e-06	Human_IPAH	RPS9
3.01111e-10	0.376029	0.2	0.019	1.00987e-05	Human_IPAH	CXCL12
3.0944e-10	-0.635285	0.452	0.708	1.0378e-05	Human_IPAH	ZFAND5
3.19994e-10	1.05098	0.865	0.829	1.07319e-05	Human_IPAH	JUN
3.56115e-10	0.398351	0.987	1	1.19434e-05	Human_IPAH	EEF1A1
3.6352e-10	0.589103	0.568	0.288	1.21917e-05	Human_IPAH	CARD16
4.68638e-10	0.383519	0.258	0.051	1.57172e-05	Human_IPAH	FGL2
5.32017e-10	0.884785	0.426	0.171	1.78428e-05	Human_IPAH	HHEX
8.83849e-10	0.497087	0.684	0.451	2.96425e-05	Human_IPAH	ARL6IP4
1.07341e-09	0.461906	0.948	0.969	3.6e-05	Human_IPAH	RPS15A
1.0862e-09	0.40283	0.348	0.101	3.64289e-05	Human_IPAH	SRM
1.13807e-09	0.468928	0.955	0.961	3.81686e-05	Human_IPAH	RPL35A
1.41531e-09	0.38464	0.303	0.074	4.74666e-05	Human_IPAH	TMEM176A
1.50959e-09	-0.766622	0.8	0.934	5.06285e-05	Human_IPAH	CLDN5
1.8142e-09	-0.868995	0.445	0.712	6.08445e-05	Human_IPAH	TNFAIP3
1.95991e-09	0.377443	0.187	0.019	6.57314e-05	Human_IPAH	IDO1
2.03071e-09	0.481013	0.91	0.875	6.8106e-05	Human_IPAH	RPL22
2.14005e-09	0.451285	0.942	0.957	7.17729e-05	Human_IPAH	RPS13
2.22552e-09	0.562925	0.69	0.482	7.46395e-05	Human_IPAH	JAM2
2.56031e-09	0.725975	0.665	0.479	8.58678e-05	Human_IPAH	JUND
2.60313e-09	0.497363	0.942	0.914	8.73039e-05	Human_IPAH	RPL14
2.74949e-09	0.391784	0.994	0.992	9.22125e-05	Human_IPAH	RPL13A
2.87761e-09	0.55961	0.6	0.339	9.65092e-05	Human_IPAH	PEBP1
3.00994e-09	0.677504	0.658	0.424	0.000100947	Human_IPAH	TNFRSF1A
3.08736e-09	0.44682	0.394	0.14	0.000103544	Human_IPAH	NR3C1
3.53884e-09	0.390689	0.374	0.128	0.000118686	Human_IPAH	HDAC7
3.60325e-09	0.416494	0.4	0.144	0.000120846	Human_IPAH	SPAG7
3.81239e-09	-0.957629	0.406	0.65	0.00012786	Human_IPAH	ADAMTS9
3.92944e-09	0.435084	0.955	0.914	0.000131785	Human_IPAH	RPL6
3.94979e-09	-0.875546	0.181	0.447	0.000132468	Human_IPAH	SERPINE1
4.56236e-09	0.286341	0.181	0.019	0.000153013	Human_IPAH	SAMD11
4.67872e-09	0.66195	0.961	0.949	0.000156915	Human_IPAH	VIM
4.76799e-09	0.322493	0.161	0.012	0.000159909	Human_IPAH	BMP6
5.34143e-09	0.379886	0.981	0.981	0.000179141	Human_IPAH	RPL11
5.7014e-09	0.470071	0.942	0.965	0.000191213	Human_IPAH	RPS25
5.77548e-09	-0.590082	0.813	0.907	0.000193698	Human_IPAH	GSN
5.80662e-09	0.58702	0.69	0.514	0.000194742	Human_IPAH	TUBB
6.21652e-09	0.679811	0.794	0.708	0.00020849	Human_IPAH	RAMP2
6.60343e-09	0.368819	0.994	0.984	0.000221466	Human_IPAH	RPS27A
7.30769e-09	0.440805	0.948	0.984	0.000245085	Human_IPAH	RPLP2
7.5307e-09	0.442044	0.974	0.957	0.000252565	Human_IPAH	RPL27A
8.41135e-09	0.337662	0.329	0.105	0.0002821	Human_IPAH	HMOX2
9.67173e-09	0.561833	0.839	0.708	0.000324371	Human_IPAH	TGM2
1.05236e-08	0.545175	0.781	0.56	0.00035294	Human_IPAH	BMPR2
1.16307e-08	0.428282	0.987	0.996	0.000390069	Human_IPAH	RPL10
1.1913e-08	1.07113	0.806	0.677	0.000399538	Human_IPAH	IRF1
1.2228e-08	0.461321	0.981	0.992	0.000410102	Human_IPAH	TMSB10
1.33751e-08	0.574169	0.652	0.393	0.000448575	Human_IPAH	ID2
1.51785e-08	0.440202	0.948	0.903	0.000509058	Human_IPAH	NACA
1.59975e-08	0.5507	0.458	0.21	0.000536525	Human_IPAH	PALMD
1.60422e-08	0.76922	0.658	0.486	0.000538024	Human_IPAH	DUSP23
1.60965e-08	0.600266	0.652	0.428	0.000539845	Human_IPAH	EMCN
1.63921e-08	0.555696	0.858	0.899	0.000549759	Human_IPAH	PRSS23
1.81098e-08	0.38882	0.974	0.961	0.000607366	Human_IPAH	RPS20
1.83714e-08	0.520551	0.961	0.957	0.000616141	Human_IPAH	ZFP36
1.92541e-08	0.521732	0.832	0.728	0.000645744	Human_IPAH	COX4I1
2.05863e-08	0.381987	0.961	0.961	0.000690423	Human_IPAH	RPL30
2.12144e-08	0.479521	0.555	0.276	0.00071149	Human_IPAH	LITAF
2.50092e-08	0.37122	0.323	0.109	0.000838759	Human_IPAH	CTSZ
3.08016e-08	0.481876	0.981	0.984	0.00103302	Human_IPAH	RPL34
4.01766e-08	0.555016	0.819	0.743	0.00134744	Human_IPAH	CAVIN1
4.08068e-08	0.4861	0.794	0.626	0.00136858	Human_IPAH	PSAP
4.55934e-08	0.262345	0.168	0.019	0.00152911	Human_IPAH	BMPER
5.39419e-08	-0.515211	0.71	0.852	0.0018091	Human_IPAH	CDKN1A
5.70338e-08	0.633649	0.69	0.463	0.0019128	Human_IPAH	FOXP1
5.76983e-08	0.376366	0.981	0.984	0.00193509	Human_IPAH	RPL21
6.10631e-08	-0.324845	0.923	0.988	0.00204793	Human_IPAH	ACKR1
6.36337e-08	0.49095	0.852	0.77	0.00213415	Human_IPAH	BST2
6.6869e-08	0.431324	0.974	0.965	0.00224265	Human_IPAH	RPS8
7.39107e-08	0.464199	0.974	0.981	0.00247882	Human_IPAH	HLA-E
8.47448e-08	-0.648195	0.303	0.533	0.00284217	Human_IPAH	CDC42EP3
8.74203e-08	0.551771	0.729	0.521	0.0029319	Human_IPAH	PTTG1IP
8.97311e-08	0.383345	0.994	0.969	0.0030094	Human_IPAH	RPS3A
9.19465e-08	0.289533	0.252	0.066	0.0030837	Human_IPAH	PPP2R5B
9.55718e-08	0.363431	0.219	0.051	0.00320529	Human_IPAH	PLTP
9.92977e-08	0.421118	0.587	0.335	0.00333025	Human_IPAH	GPX4
1.02611e-07	0.619567	0.768	0.677	0.00344138	Human_IPAH	CTNNAL1
1.13578e-07	0.405302	0.942	0.93	0.00380918	Human_IPAH	RPL29
1.15559e-07	0.346319	0.252	0.066	0.00387563	Human_IPAH	ANKRD50
1.16691e-07	0.68968	0.574	0.354	0.0039136	Human_IPAH	MYC
1.28869e-07	0.317543	0.29	0.089	0.00432201	Human_IPAH	SBNO2
1.3757e-07	-0.719081	0.755	0.872	0.00461381	Human_IPAH	ICAM1
1.39337e-07	0.430748	0.968	0.977	0.00467307	Human_IPAH	RPL15
1.41371e-07	0.519315	0.768	0.619	0.00474129	Human_IPAH	CCDC85B
1.45727e-07	0.43674	0.942	0.953	0.0048874	Human_IPAH	RPL31
1.5257e-07	0.65234	0.361	0.148	0.0051169	Human_IPAH	TMEM176B
1.53592e-07	0.580701	0.974	0.969	0.00515118	Human_IPAH	HLA-C
1.60009e-07	0.317358	0.419	0.187	0.00536638	Human_IPAH	DRAP1
1.65254e-07	0.380743	0.432	0.218	0.0055423	Human_IPAH	TRIOBP
1.68395e-07	0.394882	0.903	0.84	0.00564763	Human_IPAH	CFL1
1.87621e-07	0.498551	0.8	0.696	0.00629242	Human_IPAH	PSMA7
1.89753e-07	0.400665	0.4	0.175	0.00636392	Human_IPAH	FSTL1
2.06662e-07	0.304156	0.368	0.148	0.00693104	Human_IPAH	ST3GAL1
2.34695e-07	0.43966	0.755	0.572	0.0078712	Human_IPAH	POLR2L
2.4654e-07	0.313189	0.458	0.218	0.00826846	Human_IPAH	HNRNPD
2.50129e-07	-0.536672	0.355	0.619	0.00838883	Human_IPAH	CSF3
2.53777e-07	-0.664592	0.123	0.35	0.00851119	Human_IPAH	CXCL1
2.54994e-07	0.907461	0.923	0.86	0.008552	Human_IPAH	CD74
2.72106e-07	0.44859	0.594	0.362	0.00912589	Human_IPAH	SLC38A2
2.73882e-07	0.571641	0.729	0.584	0.00918544	Human_IPAH	NOP53
2.75289e-07	0.501476	0.839	0.747	0.00923264	Human_IPAH	CRIP2
2.84694e-07	0.44834	0.916	0.899	0.00954808	Human_IPAH	RAC1
2.87622e-07	-0.321801	0.91	0.981	0.00964628	Human_IPAH	MT2A
3.19569e-07	0.647106	0.929	0.93	0.0107177	Human_IPAH	RPL36
3.20831e-07	0.944936	0.794	0.712	0.01076	Human_IPAH	IER2
3.30444e-07	0.509937	0.432	0.214	0.0110824	Human_IPAH	IGFBP2
3.32987e-07	0.392323	0.452	0.226	0.0111677	Human_IPAH	LMO2
3.36758e-07	0.367138	0.277	0.086	0.0112942	Human_IPAH	ELN
3.54943e-07	0.458324	0.677	0.451	0.0119041	Human_IPAH	DDX17
3.65647e-07	0.480664	0.323	0.128	0.0122631	Human_IPAH	ACKR3
3.74205e-07	0.438412	0.961	0.984	0.0125501	Human_IPAH	IFI27
3.93037e-07	0.577558	0.581	0.366	0.0131817	Human_IPAH	CD81
4.66529e-07	-0.850718	0.813	0.891	0.0156464	Human_IPAH	HSP90AA1
4.89317e-07	-0.603042	0.406	0.615	0.0164107	Human_IPAH	KLF9
5.02326e-07	0.462116	0.458	0.233	0.016847	Human_IPAH	MRPL57
5.37977e-07	0.61329	0.942	0.887	0.0180427	Human_IPAH	CEBPD
5.66748e-07	0.35442	0.968	0.977	0.0190076	Human_IPAH	RPL7
5.98838e-07	0.652061	0.968	0.965	0.0200838	Human_IPAH	HLA-A
6.03345e-07	0.383071	0.361	0.156	0.020235	Human_IPAH	RARRES3
6.30433e-07	0.709387	0.826	0.755	0.0211435	Human_IPAH	ADIRF
6.31289e-07	0.351798	0.981	0.949	0.0211722	Human_IPAH	RPS3
6.47422e-07	0.456466	0.439	0.226	0.0217132	Human_IPAH	MAP3K11
6.64494e-07	1.45075	0.613	0.409	0.0222858	Human_IPAH	CTGF
7.19866e-07	0.629847	0.832	0.696	0.0241429	Human_IPAH	PRCP
7.29403e-07	0.36543	0.903	0.899	0.0244627	Human_IPAH	UBA52
7.99166e-07	0.504292	0.639	0.451	0.0268024	Human_IPAH	BEX3
8.10473e-07	0.304781	0.361	0.152	0.0271817	Human_IPAH	CCDC12
8.26164e-07	0.435439	0.697	0.514	0.0277079	Human_IPAH	PPDPF
8.54044e-07	0.453582	0.826	0.739	0.0286429	Human_IPAH	SUMO2
8.77056e-07	0.280103	0.168	0.031	0.0294147	Human_IPAH	HS3ST1
8.85809e-07	-0.457	0.768	0.911	0.0297083	Human_IPAH	SRPX
9.12135e-07	0.546366	0.574	0.37	0.0305912	Human_IPAH	ADGRG6
9.27548e-07	-0.502203	0.116	0.335	0.0311081	Human_IPAH	FSTL3
1.04405e-06	0.547698	0.213	0.054	0.0350154	Human_IPAH	MIAT
1.04427e-06	0.474644	0.542	0.323	0.0350226	Human_IPAH	PRDX2
1.04621e-06	0.480483	0.619	0.475	0.0350877	Human_IPAH	GNAS
1.05229e-06	0.482735	0.348	0.152	0.0352918	Human_IPAH	ERAP2
1.16122e-06	0.373179	0.665	0.459	0.0389448	Human_IPAH	ACVRL1
1.17295e-06	0.583146	0.348	0.156	0.0393384	Human_IPAH	CSF2RB
1.18419e-06	0.379503	0.348	0.152	0.0397155	Human_IPAH	SNX17
1.18768e-06	0.500334	0.445	0.237	0.0398324	Human_IPAH	AAK1
1.22022e-06	0.399084	0.684	0.49	0.0409238	Human_IPAH	TRMT112
1.2308e-06	0.453942	0.31	0.125	0.0412787	Human_IPAH	PLXNA2
1.26445e-06	0.384188	0.948	0.957	0.0424072	Human_IPAH	RPL18A
1.31212e-06	0.516512	0.71	0.623	0.0440058	Human_IPAH	NDUFS5
1.34754e-06	0.481293	0.503	0.265	0.0451938	Human_IPAH	CEMIP2
1.40102e-06	0.459384	0.871	0.79	0.0469876	Human_IPAH	RPL4
1.46289e-06	0.382472	0.426	0.21	0.0490625	Human_IPAH	MYO1C
